# Supplementary material for: MeCP2 gates spatial learning-induced alternative splicing events in the mouse hippocampus
Source: Mol Brain. 2020 Nov 17;13:156. doi: 10.1186/s13041-020-00695-1 (PMC7672966; doi:10.1186/s13041-020-00695-1)
Supplement: Supplementary file 1 — Additional file 1: Table S1. List of primers used for qRT-PCR and RT-PCR. [file 13041_2020_695_MOESM1_ESM.xlsx]

## Sheet: Setup
Additional file 1: Table S1
This file contains information on primer design used in Additional file 5: Figure S2

## Sheet: qRT-PCR
		Primer name	sequence (5'->3')	Description	Product size	Target gene	Type of DAS
	CTR (baseline vs. trained)	Dnajb5_E2skipped_F	GGAGCTTCCCACACTTCTGG	binds in ex2 of ENSMUST00000037872 (="target exon",skipped in the other variants)	197 bp	Dnajb5	ES
		Dnajb5_E3_R	CTCATTGGCCCCAGACGG	binds in ex3 of ENSMUST00000037872 = ex2 of ENSMUST00000098112, ex2 of ENSMUST00000084662	197 bp	Dnajb5	ES
		Dnajb5_E1E2_98112_F	CTCACCGGAACAAGGAGCC	binds in ex1-ex2 junction of ENSMUST00000098112	92 bp	Dnajb5	ES
		Dnajb5_E3_R	see above	see above	92 bp	Dnajb5	ES
		Dnajb5_E1E2_84662_F	GGTGGAGCGATCAGAGGAAC	binds in ex1-ex2 junction of ENSMUST00000084662	101 bp	Dnajb5	ES
		Dnajb5_E3_R	see above	see above	101 bp	Dnajb5	ES
	Baseline (CTR vs. MeCP2)	Gabrg2_E8E9_008073_F	AAACCCTCTTCTTCGGATGTT	binds in ex8-ex9 junction of NM008073 (ex9 = "target exon", skipped in NM_177408)	102 bp	Gabrg2	ES
		Gabrg2_ELast_R	CTCTCTTGAAGGTGTGTGGCA	binds in last exon of NM_008073 and NM_177408	102 bp	Gabrg2	ES
		Gabrg2_E8E9_177408_F	AAAACCCTGCCCCTACCATTG	binds in ex8-ex9 junction of NM_177408 (junction is absent in NM_008073)	79 bp	Gabrg2	ES
		Gabrg2_ELast_R	see above	see above	79 bp	Gabrg2	ES
	CTR (baseline vs. trained)	Nr3c1_E2_F	GACCACCTCCCAAACTCTGC	binds in short exon 3 of ENSMUST00000025300, ENSMUST00000115571, ENSMUST00000115567 = exon 2 of ENSMUST00000097592	123 bp	Nr3c1	A5SS
		Nr3c1_E2longE3_R	AATTGTGCTGTCTACCTTCCA	binds in long exon 2-exon3 junction only present in ENSMUST00000097592	123 bp	Nr3c1	A5SS
		Nr3c1_E2_F	see above	see above	124 bp	Nr3c1	A5SS
		Nr3c1_E3shortE4_R	AGGTAATTGTGCTGTCCTTCCA	binds in short exon 3-exon4 junction present in ENSMUST00000025300, ENSMUST00000115571, ENSMUST00000115567	124 bp	Nr3c1	A5SS
	Trained (CTR vs. MeCP2)	Snrnp70_E7E8_NR_F	AACGAGACATGCACTCCACC	binds in ex7-ex8 junction present in both NR_126539 and NR_126538	117 bp	Snrnp70	IR*	*NOTE: Based on the available RefSeq transcript annotation for the Snrp70 gene, the intron retention phenotype identified by sequencing was identified as a partial retention of intron 7 (present in transcript variants NR_126539 and NR_126538)
		Snrnp70_E8_NR_R	CGGTGCTGTGATCTTACCCA	binds in ex8 of both NR_126539 and NR_126538 = corresponds to intronic region of NM_009224	117 bp	Snrnp70	IR*	Primers were designed accordingly to detect NR_126539 and NR_126538 (partial intron retention) versus NM_009224 (no intron retention)
		Snrnp70_E7E8_NM_F	TGAACGAGACATGCACTCCG	binds in ex7-ex8 junction present only in NM_009224	158 bp	Snrnp70	IR*
		Snrnp70_E9_NM_R	CATCTGCCCCACCTCTTCTG	binds in ex9 of NM_009224	158 bp	Snrnp70	IR*
	Trained (CTR vs. MeCP2)	U2af1l4_E5E6_F	TCTACGTTAAGTTCCGGCGG	binds in ex5-ex6 junction off all transcript variants (when intron5 is not retained)	128 bp	U2af1l4	IR
		U2af1l4_E6_R	GCAGCAGGACTCTCGGAAG	binds in ex6 of all transcript variants	128 bp	U2af1l4	IR
		U2af1l4_In5E6_F	cccactttcccctcagTTCC	binds in intron5-ex6 junction when intron5 is retained	133 bp	U2af1l4	IR
		U2af1l4_E6_R	see above	see above	133 bp	U2af1l4	IR
		U2af1l4_E5In5_F	TGTCTACGTTAAGgtgcctgt	binds in ex5-intron5 junction of all transcript variants	120 bp	U2af1l4	IR
		U2af1l4_In5_R	aggctggactcaacttatcga	binds in intron 5	120 bp	U2af1l4	IR
	MeCP2 (baseline vs. trained)	Marchf7_E8_F	agttgtcttactgcacttgtgt	binds in Exon 8 (is in all variants)	94 bp	Marchf7	ES
		Marchf7_E8E9_R	TGCAAGGTTAATAAAtcggacac	binds in junction Exon 8/9 --> Exon 9 is skipped	94 bp	Marchf7	ES
		Marchf7_E8_F	see above	see above	92 bp	Marchf7	ES
		Marchf7_E8E10_R	TCATCCTCTGAAGtcggacac	binds in junction 8/10 if Exon 9 is skipped	92 bp	Marchf7	ES
	Baseline (CTR vs. MeCP2)	Synj1_E18_F	gccattgatgtcctgctcct	binds in Exon 18 (is in all variants)	127 bp	Synj1	ES
		Synj1_E19E20_R	agactttggaagatgCTGACTGT	binds in junction Exon 19/20 --> Exon 19 is skipped	127 bp	Synj1	ES
		Synj1_E18_F	see above	see above	102 bp	Synj1	ES
		Synj1_E18E20_R	GACTTTGGAAGATGcacgca	binds in junction 18/20 if Exon 19 is skipped	102 bp	Synj1	ES
	Baseline (CTR vs. MeCP2)	Map4_E2_F	atcccggcaagaagaagcaa	binds in Exon 2 (in all variants)	130 bp	Map4	ES
		Map4_E3_R	CTTTGCAGGTTGAGTGGTGG	binds in Exon 3 (Exon 3 is skipped)	130 bp	Map4	ES
		Map4_E2_F	see above	see above	118 bp	Map4	ES
		Map4_E2E4_R	AGCTTCTGTAATTGGctttgct	binds in junction Exon 2/4 if Exon 3 is skipped	118 bp	Map4	ES
	Trained (CTR vs. MeCP2)	P2rx6_E5_F	AGTGTGTGGTGTTCAACGGA	binds in Exon5 of NM_011028.2 and NM_011028.2	171 bp	P2rx6	ES
		P2rx6_E6E7_R	AGGCATTGGATctggagaagt	binds in junction Exon6 Exon7 of NM_011028.2 (version where Exon is skipped)	171 bp	P2rx6	ES
		P2rx6_E5_F	see above	see above	91 bp	P2rx6	ES
		P2rx6_E5E7_R	AAGGCATTGGATCTGGGCAC	binds in junction Exon5 Exon7 of NM_011028.2 (version where Exon is skipped)	91 bp	P2rx6	ES
	Trained (CTR vs. MeCP2)	Nrcam_E28E29juntion_F	tgagacaggaccagCAATGG	detects variant with exon28 included/not skipped	92 bp	Nrcam	ES
		Nrcam_E29_R	AGATGAGGAGAGCAACAGCG	detects variant with exon28 included/not skipped	92 bp	Nrcam	ES
		Nrcam_E27E29juntion_F	TAGGTGCAGGCAAAGCAATG	detects variant with exon28 skipped	93 bp	Nrcam	ES
		Nrcam_E29_R	see above	see above	93 bp	Nrcam	ES
	Trained (CTR vs. MeCP2)	Gria3_E13	TTGAGCAGAGAAAGCCGTGT	binds in Exon 13 of all variants	103 bp	Gria3	IR
		Gria3_E13I13	tccacccacCTTAATGCTGAG	binds in Exon 13 and Intron 13 of all variants - Intron retained	103 bp	Gria3	IR
		Gria3_E13	see above	see above	113 bp	Gria3	IR
		GriaE13E14of15	TGCCAGGTTAACAGCATTTCTT	binds in junction of Exon 13 and Exon 14 of NM_001290451.1	113 bp	Gria3	IR

## Sheet: RT-PCR 
		Sequence	condition/event	product size
Marchf7	Marchf7_E8_F	agttgtcttactgcacttgtgt	skipped	185 bp
	Marchf7_E10gelshift_R	TAAACATGTTCACAGATCATCCT	included	234 bp
			genomic DNA	4404 bp
		Sequence	condition/event	product size
U2af1l4	U2af1l4_E5_F	CGTGGGCAATGTCTACGTTAAG	retained	311 bp
	U2af1l4_E6_R	GCAGCAGGACTCTCGGAAG	intron not retained	139 bp
		Sequence	condition/event	product size
Dnajb5	Dnajb5_E1_F	CAGCGGCTGATAGAAGGAC	included	276 bp
	Dnajb5_E3_R	CTCATTGGCCCCAGACGG	skipped	131 bp
			genomic DNA	3267 bp
		Sequence	condition/event	product size
Gabrg2	Gabrg2_E8_F	CTCCTATGTCACAGCAATGGATC	included	237 bp
	Gabrg2_ELast_R	CTCTCTTGAAGGTGTGTGGCA	skipped	213 bp
			genomic DNA	3905 bp
