# Supplementary material for: MeCP2 gates spatial learning-induced alternative splicing events in the mouse hippocampus
Source: Mol Brain. 2020 Nov 17;13:156. doi: 10.1186/s13041-020-00695-1 (PMC7672966; doi:10.1186/s13041-020-00695-1)
Supplement: Supplementary file 2 — Additional file 2: Table S2. Learning-induced DAS. Description of data: This file contains the number of differential alternative splicing (DAS) events per subtype for learning-induced conditions. [file 13041_2020_695_MOESM2_ESM.xlsx]

## Sheet: Setup
Additional file 2: Table S2
This file contains the number of differential alternative splicing (DAS) events per subtype for learning-induced conditions.

## Sheet: Control-shRNA
Gene name	ES	ME	A5SS	A3SS	IR	Total
Rsrp1	1	0	0	1	0	2
Zranb2	0	0	1	0	1	2
Lars	1	0	0	0	0	1
March7	1	0	0	0	0	1
Zfp207	1	0	0	0	0	1
P2rx6	1	0	0	0	0	1
Irf7	0	0	0	1	0	1
Trerf1	0	0	0	1	0	1
Dnajb5	1	0	0	0	0	1
Eaf2	0	0	0	1	0	1
Nr3c1	0	0	1	0	0	1
Zmynd8	0	0	1	0	0	1
Arglu1	0	0	0	0	1	1
Gls	1	0	0	0	0	1
Zmym2	1	0	0	0	0	1
Nrg2	1	0	0	0	0	1
Smox	0	0	0	0	1	1
Tra2a	1	0	0	0	0	1
Cbr4	0	0	0	0	1	1
Luc7l	0	0	1	0	0	1
Jmjd4	0	0	0	1	0	1
Srrt	0	0	1	0	0	1
Fuz	0	0	0	0	1	1
Osmr	1	0	0	0	0	1
Umodl1	1	0	0	0	0	1
Dmpk	0	0	1	0	0	1
	ES	ME	A5SS	A3SS	IR	Total
Total	12	0	6	5	5	28
%	42.8571	0	21.4286	17.8571	17.8571	100

## Sheet: MeCP2-shRNA
Gene name	ES	ME	A5SS	A3SS	IR	Total
Rsrp1	1	0	0	1	1	3
Atl2	1	0	0	0	0	1
Tlr3	0	1	0	0	0	1
March7	0	0	1	0	0	1
Fhl1	1	0	0	0	0	1
Trafd1	0	0	0	0	1	1
Las1l	0	0	0	0	1	1
Stau1	0	0	0	0	1	1
Saal1	0	0	0	0	1	1
Trmt1	0	0	0	0	1	1
Arglu1	0	0	0	0	1	1
	ES	ME	A5SS	A3SS	IR
Total	3	1	1	1	7	13
%	23.0769	7.69231	7.69231	7.69231	53.8462	100
