# Supplementary material for: MeCP2 gates spatial learning-induced alternative splicing events in the mouse hippocampus
Source: Mol Brain. 2020 Nov 17;13:156. doi: 10.1186/s13041-020-00695-1 (PMC7672966; doi:10.1186/s13041-020-00695-1)
Supplement: Supplementary file 4 — Additional file 4: Table S3. ΔPSI for Learning-induced DAS. This file contains ΔPSI values for the differential alternative splicing (DAS) events per subtype for learning-induced conditions. [file 13041_2020_695_MOESM4_ESM.xlsx]

## Sheet: Setup
Additional file 4: Table S3
This file contains ΔPSI values for the differential alternative splicing (DAS) events per subtype for learning-induced conditions.

## Sheet: Learning-induced conditions
A3SS
	Control-shRNA								MeCP2-shRNA
				Control-shRNA	MeCP2-shRNA							MeCP2-shRNA	Control-shRNA
			Rsrp1	-23.5	-23.4						Rsrp1	-23.4	-23.5
			Eaf2	-5.5	-13.9
			Irf7	-1.5	4.3
			Trerf1	15.7	7
			Jmjd4	17	1.5
A5SS
	Control-shRNA								MeCP2-shRNA
				Control-shRNA	MeCP2-shRNA							MeCP2-shRNA	Control-shRNA
			Srrt	-6.4	-4.4						March7	7.1	1.9
			Luc7l	-4.2	-2.1
			Zranb2	6.8	-1.2
			Nr3c1	8.4	1.8
			Zmynd8	10.7	7.6
			Dmpk	13	NN
ME
	Control-shRNA								MeCP2-shRNA
												MeCP2-shRNA	Control-shRNA
											Tlr3	15.2	14.2
IR
	Control-shRNA								MeCP2-shRNA
				Control-shRNA	MeCP2-shRNA							MeCP2-shRNA	Control-shRNA
			Arglu1	-9.9	-5.1						Rsrp1	-24.8	-26
			Fuz	-4.4	0.9						Arglu1	-4.9	-6
			Zranb2	-4.1	-3.4						Saal1	-2.1	-0.4
			Cbr4	-1.8	0						Stau1	-1.9	-0.3
			Smox	3.4	0.1						Trafd1	-1.3	-1.1
											Las1l	-1.1	-0.6
											Trmt1	3.7	-1.9
ES
	Control-shRNA								MeCP2-shRNA
				Control-shRNA	MeCP2-shRNA							MeCP2-shRNA	Control-shRNA
			Gls	-23.5	16.4						Rsrp1	-10.4	-9.5
			March7	-13.7	-5.2						Atl2	-5.3	-0.6
			Rsrp1	-9.5	-10.4						Fhl1	7.2	-1.3
			Lars	-8.3	-4.2
			Osmr	-8.3	4.2
			Zmym2	-6.6	-3.1
			Zfp207	-6.3	-4.2
			Nrg2	-5.9	-13.8
			Tra2a	-4.5	-3.8
			Umodl1	-2.7	-5.5
			P2rx6	6	1.7
			Dnajb5	14.1	12.4
