# Supplementary material for: MeCP2 gates spatial learning-induced alternative splicing events in the mouse hippocampus
Source: Mol Brain. 2020 Nov 17;13:156. doi: 10.1186/s13041-020-00695-1 (PMC7672966; doi:10.1186/s13041-020-00695-1)
Supplement: Supplementary file 6 — Additional file 6: Table S4. GO analysis and DEG/DAS overlap for Learning-induced conditions.This file contains gene ontology (GO) analysis and overlap for DEGs and DAS for learning-induced conditions. [file 13041_2020_695_MOESM6_ESM.xlsx]

## Sheet: Setup
Additional file 6: Table S4
This file contains gene ontology (GO) analysis and overlap for DEGs and DAS for learning-induced conditions.

## Sheet: GO
Control-shRNA					MeCP2-shRNA
Negative ΔPSI (increased exclusion)					Negative ΔPSI (increased exclusion)
Term	Fisher’s exact test	-log10 P-value			Term	Fisher’s exact test	-log10 P-value
compositionally biased region:Arg/Ser-rich	4e-05	4.39794			compositionally biased region:Arg-rich	0.001	3
compositionally biased region:Arg-rich	0.00014	3.85387			Alternative splicing	0.0032	2.49485
Alternative splicing	0.00046	3.33724			splice variant	0.0045	2.34679
splice variant	0.0045	2.34679			Methylation	0.0054	2.26761
nucleoplasm	0.0079	2.10237
					Positive ΔPSI (increased inclusion)	None
Positive ΔPSI (increased inclusion)					Negative ΔPSI (increased exclusion)
Term	Fisher Exact	-log10 P-value			compositionally biased region:Arg-rich
dendritic spine	3.4e-05	4.46852			ENSMUSG00000040459	arginine and glutamate rich 1(Arglu1)	RG
positive regulation of dendritic spine development	9.2e-05	4.03621			ENSMUSG00000037266	arginine/serine rich protein 1(Rsrp1)
heat shock protein binding	0.00026	3.58503
nucleus	0.011	1.95861			Alternative splicing
					ENSMUSG00000057421	LAS1-like (S. cerevisiae)(Las1l)
					ENSMUSG00000042726	TRAF type zinc finger domain containing 1(Trafd1)
Negative ΔPSI (increased exclusion)					ENSMUSG00000040459	arginine and glutamate rich 1(Arglu1)
					ENSMUSG00000037266	arginine/serine rich protein 1(Rsrp1)
compositionally biased region:Arg/Ser-rich					ENSMUSG00000059811	atlastin GTPase 2(Atl2)
ENSMUSG00000024188	Luc7-like(Luc7l)				ENSMUSG00000006763	serum amyloid A-like 1(Saal1)
ENSMUSG00000028180	zinc finger, RAN-binding domain containing 2(Zranb2)
					splice variant
compositionally biased region:Arg-rich					ENSMUSG00000057421	LAS1-like (S. cerevisiae)(Las1l)
ENSMUSG00000040459	arginine and glutamate rich 1(Arglu1)				ENSMUSG00000042726	TRAF type zinc finger domain containing 1(Trafd1)
ENSMUSG00000037266	arginine/serine rich protein 1(Rsrp1)				ENSMUSG00000040459	arginine and glutamate rich 1(Arglu1)
ENSMUSG00000037364	serrate RNA effector molecule homolog (Arabidopsis)(Srrt)				ENSMUSG00000037266	arginine/serine rich protein 1(Rsrp1)
					ENSMUSG00000059811	atlastin GTPase 2(Atl2)
Alternative splicing					ENSMUSG00000006763	serum amyloid A-like 1(Saal1)
ENSMUSG00000022838	ELL associated factor 2(Eaf2)
ENSMUSG00000024188	Luc7-like(Luc7l)				Methylation
ENSMUSG00000040459	arginine and glutamate rich 1(Arglu1)				ENSMUSG00000037266	arginine/serine rich protein 1(Rsrp1)
ENSMUSG00000037266	arginine/serine rich protein 1(Rsrp1)				ENSMUSG00000059811	atlastin GTPase 2(Atl2)
ENSMUSG00000011658	fuzzy planar cell polarity protein(Fuz)				ENSMUSG00000039536	staufen (RNA binding protein) homolog 1 (Drosophila)(Stau1)
ENSMUSG00000026103	glutaminase(Gls)
ENSMUSG00000060275	neuregulin 2(Nrg2)
ENSMUSG00000022146	oncostatin M receptor(Osmr)
ENSMUSG00000037364	serrate RNA effector molecule homolog (Arabidopsis)(Srrt)
ENSMUSG00000054134	uromodulin-like 1(Umodl1)
ENSMUSG00000017421	zinc finger protein 207(Zfp207)
ENSMUSG00000028180	zinc finger, RAN-binding domain containing 2(Zranb2)
splice variant
ENSMUSG00000022838	ELL associated factor 2(Eaf2)
ENSMUSG00000024188	Luc7-like(Luc7l)
ENSMUSG00000040459	arginine and glutamate rich 1(Arglu1)
ENSMUSG00000037266	arginine/serine rich protein 1(Rsrp1)
ENSMUSG00000011658	fuzzy planar cell polarity protein(Fuz)
ENSMUSG00000060275	neuregulin 2(Nrg2)
ENSMUSG00000022146	oncostatin M receptor(Osmr)
ENSMUSG00000037364	serrate RNA effector molecule homolog (Arabidopsis)(Srrt)
ENSMUSG00000054134	uromodulin-like 1(Umodl1)
ENSMUSG00000028180	zinc finger, RAN-binding domain containing 2(Zranb2)
nucleoplasm
ENSMUSG00000022838	ELL associated factor 2(Eaf2)
ENSMUSG00000040459	arginine and glutamate rich 1(Arglu1)
ENSMUSG00000025498	interferon regulatory factor 7(Irf7)
ENSMUSG00000037364	serrate RNA effector molecule homolog (Arabidopsis)(Srrt)
ENSMUSG00000021945	zinc finger, MYM-type 2(Zmym2)
ENSMUSG00000028180	zinc finger, RAN-binding domain containing 2(Zranb2)
Positive ΔPSI (increased inclusion)
dendritic spine
ENSMUSG00000024431	nuclear receptor subfamily 3, group C, member 1(Nr3c1)
ENSMUSG00000022758	purinergic receptor P2X, ligand-gated ion channel, 6(P2rx6)
ENSMUSG00000039671	zinc finger, MYND-type containing 8(Zmynd8)
positive regulation of dendritic spine development
ENSMUSG00000024431	nuclear receptor subfamily 3, group C, member 1(Nr3c1)
ENSMUSG00000039671	zinc finger, MYND-type containing 8(Zmynd8)
heat shock protein binding
ENSMUSG00000030409	dystrophia myotonica-protein kinase(Dmpk)
ENSMUSG00000024431	nuclear receptor subfamily 3, group C, member 1(Nr3c1)
nucleus
ENSMUSG00000036052	DnaJ heat shock protein family (Hsp40) member B5(Dnajb5)
ENSMUSG00000030409	dystrophia myotonica-protein kinase(Dmpk)
ENSMUSG00000024431	nuclear receptor subfamily 3, group C, member 1(Nr3c1)
ENSMUSG00000027333	spermine oxidase(Smox)
ENSMUSG00000039671	zinc finger, MYND-type containing 8(Zmynd8)
ENSMUSG00000028180	zinc finger, RAN-binding domain containing 2(Zranb2)

## Sheet: Overlap (DEG&DAS)
Control-shRNA			MeCP2-shRNA
DAS	DEG		DAS	DEG
Rsrp1	Rsrp1		Rsrp1	Egr2
Irf7	Dnajb5		Atl2	Egr4
Dnajb5	Irf7		Tlr3	Fosb
Zranb2	Egr2		March7	Arc
Lars	Xlr3b		Fhl1	Nr4a1
March7	Arc		Trafd1	Egr1
Zfp207	Ttr		Las1l	Fos
P2rx6	Capn11		Stau1	Sgk1
Trerf1	Kcne2		Saal1	Junb
Eaf2	Rn7sk		Trmt1	Homer1
Nr3c1	Fos		Arglu1	Dusp5
Zmynd8	Sspn			Nr4a2
Arglu1	Egr4			Dnajb5
Gls	Fosb			Irf1
Zmym2	Gm23935			F830016B08Rik,Gm4951,Iigp1
Nrg2	Filip1l
Smox	Lars2
Tra2a	Gpr88
Cbr4	Apold1
Luc7l	Gm26561
Jmjd4	Npas4
Srrt	Nr4a1
Fuz	Atf3
Osmr	Egr1
Umodl1	Tagap
Dmpk	Sgk1
	Junb
	Gm11668
	Arl4d
	Clic6
	Gm42644
	Dusp5
	Nfkbia
	Sik1
	Homer1
	Per1
	Acer2
	Ddit4
	Dact1
	Fosl2
	A530013C23Rik
	Ciart
	Bambi
	Arrdc2
	Gadd45b
	Dnajb1
	Arl5b
	Tiparp
	Klf2
	Txnip
	Ccdc117
	Gm10501,Hspa1a,Hspa1b
	Csrnp1
	Errfi1
	Zfp667
	Tob2
	Ppp1r3g
	Trib1
	Zfp444
	Basp1
	Dusp1
	Siah2
	Nr4a2
	Gadd45g
	Rara
	Spry4
	Irs2
	Dusp6
	Egr3
	Kdm6b
	Clk1
	P4ha1
	Frmd6
	Slc2a1
	Pim3
	Per2
	Banp
	Rasl11b
	Nr4a3
	Herpud1
	Kdm7a
	Elmsan1
	Slc25a25
	Mcl1
	Sbk1
	Gpt2
	Mt2
	Tfrc
	Cldn5
	Syt2
	Etv1
	Nov
	Trim59
	Sox9
	Fam214a
	Plekho2
	Ptgds
	Rnf213
	Gm15500
	Zic1
	Ddx58
	Ifit2
	Ldb2
	Eif2s3y
	Eif2ak2
	Gm43549
	Foxq1
	H2-T23
	Ifitm3
	Samd9l
	Xaf1
	Lgals3bp
	Vwc2l
	Gm10094
	Fbxo47
	Cd180
	Gbp3
	Ifit3,Ifit3b
	Slc17a6
	Gm26883
	Nxph3
	Tshz2
	Gm2237
	Ddx60
	Bst2
	Nkx3-1
	Rxfp1
	Snd1
	Ifi44
	Oas1a
	Usp18
	Oasl2
	Nts
	Gh
