# Supplementary material for: MeCP2 gates spatial learning-induced alternative splicing events in the mouse hippocampus
Source: Mol Brain. 2020 Nov 17;13:156. doi: 10.1186/s13041-020-00695-1 (PMC7672966; doi:10.1186/s13041-020-00695-1)
Supplement: Supplementary file 7 — Additional file 7: Table S5. Baseline and learning state DAS. This file contains the number of differential alternative splicing (DAS) events per subtype for baseline and learning state conditions. [file 13041_2020_695_MOESM7_ESM.xlsx]

## Sheet: Setup
Additional file 7: Table S5
This file contains the number of differential alternative splicing (DAS) events per subtype for baseline and learning state conditions.

## Sheet: Baseline
Gene name	ES	ME	A5SS	A3SS	IR	Total
Smox	4	0	1	0	0	5
Mlc1	4	0	0	0	0	4
Josd2	3	0	0	0	0	3
Wbp1	2	0	0	1	0	3
Pip5k1c	2	0	0	0	0	2
Pigq	2	0	0	0	0	2
Agfg1	1	1	0	0	0	2
Enpp2	1	0	1	0	0	2
Clta	2	0	0	0	0	2
Necap2	2	0	0	0	0	2
Rsrc2	2	0	0	0	0	2
Sptan1	2	0	0	0	0	2
Tex2	0	1	0	1	0	2
Capn2	0	0	0	0	2	2
Nptn	1	0	0	1	0	2
Hnrnph1	1	0	0	0	1	2
Agtpbp1	1	1	0	0	0	2
Ccdc136	1	1	0	0	0	2
Map4	2	0	0	0	0	2
Mff	1	0	0	0	0	1
Capzb	1	0	0	0	0	1
Kif1b	1	0	0	0	0	1
Ahctf1	1	0	0	0	0	1
Lhpp	1	0	0	0	0	1
Acsl6	1	0	0	0	0	1
Usp5	0	0	1	0	0	1
Cnot2	1	0	0	0	0	1
Myo5a	1	0	0	0	0	1
Zfp207	1	0	0	0	0	1
Ppfia4	1	0	0	0	0	1
Ppfia2	1	0	0	0	0	1
Lztr1	0	0	0	0	1	1
Ddr1	1	0	0	0	0	1
Fyn	0	1	0	0	0	1
Car11	1	0	0	0	0	1
Psap	0	0	0	1	0	1
Adar	0	0	1	0	0	1
Mapk9	1	0	0	0	0	1
Ptprs	0	1	0	0	0	1
Ift81	1	0	0	0	0	1
Scarb1	1	0	0	0	0	1
Slc6a8	1	0	0	0	0	1
Slmap	1	0	0	0	0	1
Cltb	1	0	0	0	0	1
Zfp385a	1	0	0	0	0	1
Fubp1	0	0	0	0	1	1
Dst	1	0	0	0	0	1
Eno2	1	0	0	0	0	1
Synj1	1	0	0	0	0	1
Flot1	1	0	0	0	0	1
C4b	0	0	1	0	0	1
Synj2	1	0	0	0	0	1
Grin1	1	0	0	0	0	1
Chpf	1	0	0	0	0	1
Inf2	1	0	0	0	0	1
Stmn4	1	0	0	0	0	1
Xylt1	1	0	0	0	0	1
Hsdl2	1	0	0	0	0	1
Rpn2	1	0	0	0	0	1
Idh3b	1	0	0	0	0	1
Luc7l3	1	0	0	0	0	1
Slc4a10	1	0	0	0	0	1
Nrg2	1	0	0	0	0	1
Spag9	1	0	0	0	0	1
Gorasp2	1	0	0	0	0	1
App	1	0	0	0	0	1
Spire1	1	0	0	0	0	1
Rfx2	1	0	0	0	0	1
Syngap1	1	0	0	0	0	1
Map7d2	1	0	0	0	0	1
Pak7	1	0	0	0	0	1
Pkm	0	1	0	0	0	1
Epn2	1	0	0	0	0	1
Clip2	1	0	0	0	0	1
Fbxw5	1	0	0	0	0	1
Etv4	0	0	0	1	0	1
Prdx6	1	0	0	0	0	1
Abi1	1	0	0	0	0	1
Skiv2l	0	0	0	0	1	1
Aplp2	1	0	0	0	0	1
Mink1	1	0	0	0	0	1
Add3	1	0	0	0	0	1
Tpt1	1	0	0	0	0	1
Capn15	1	0	0	0	0	1
Aifm3	1	0	0	0	0	1
Kif21a	1	0	0	0	0	1
Pfkfb3	1	0	0	0	0	1
Prkar1a	1	0	0	0	0	1
Ino80e	1	0	0	0	0	1
Sirpa	0	1	0	0	0	1
Srsf9	1	0	0	0	0	1
Snf8	1	0	0	0	0	1
Dctn1	1	0	0	0	0	1
Stx4a	1	0	0	0	0	1
Iqsec2	1	0	0	0	0	1
Hmga1	0	0	1	0	0	1
Mfge8	1	0	0	0	0	1
Immt	1	0	0	0	0	1
Tenm2	1	0	0	0	0	1
Ppip5k1	1	0	0	0	0	1
Yif1a	1	0	0	0	0	1
Eif4g1	1	0	0	0	0	1
Gabrg2	1	0	0	0	0	1
Pou6f1	1	0	0	0	0	1
Atg9a	1	0	0	0	0	1
Gls	1	0	0	0	0	1
Myo18a	1	0	0	0	0	1
Rnf114	1	0	0	0	0	1
Rab28	1	0	0	0	0	1
Unc13a	1	0	0	0	0	1
Morf4l2	1	0	0	0	0	1
Anapc5	0	0	0	0	1	1
Rnf213	1	0	0	0	0	1
Kctd18	0	1	0	0	0	1
Lrrc14	1	0	0	0	0	1
Spaca6	0	0	0	1	0	1
Pitpnm2	1	0	0	0	0	1
Nop56	0	0	1	0	0	1
Apobec3	0	0	0	0	1	1
0610037L13Rik	0	0	0	0	1	1
Mprip	1	0	0	0	0	1
Btbd17	0	0	0	0	1	1
Aldh4a1	0	0	0	0	1	1
Ampd2	0	0	0	0	1	1
Anxa11	0	0	0	0	1	1
Ppid	0	0	0	0	1	1
Ddx23	0	0	0	0	1	1
Nin	1	0	0	0	0	1
Cwh43	0	1	0	0	0	1
Adam15	0	0	0	0	1	1
	ES	ME	A5SS	A3SS	IR
Total	117	10	7	6	16	156
%	75	6.41026	4.48718	3.84615	10.2564	100

## Sheet: Learning state
Gene name	ES	ME	A5SS	A3SS	IR	Total
Wbp1	2	0	0	1	0	3
Arfip2	3	0	0	0	0	3
A930005H10Rik	2	0	0	0	0	2
Abi1	2	0	0	0	0	2
Mlc1	2	0	0	0	0	2
Ppp1r16a	2	0	0	0	0	2
Uap1l1	2	0	0	0	0	2
Gba2	0	0	0	0	2	2
Snrnp70	2	0	0	0	0	2
Tsr2	1	0	0	0	0	1
Gas2l1	1	0	0	0	0	1
Smox	0	0	0	0	1	1
Nrcam	1	0	0	0	0	1
U2af1l4	0	0	0	0	1	1
Rsrc2	1	0	0	0	0	1
Bclaf1	1	0	0	0	0	1
Apobec3	0	0	0	0	2	2
Clip2	1	0	0	0	0	1
Idh3b	1	0	0	0	0	1
Flot1	1	0	0	0	0	1
Cadm4	1	0	0	0	0	1
Fbxw5	1	0	0	0	0	1
P2rx6	1	0	0	0	0	1
Epb41l1	1	0	0	0	0	1
Atp6v0a1	1	0	0	0	0	1
Pld3	1	0	0	0	0	1
Rab28	1	0	0	0	0	1
Prdx6	1	0	0	0	0	1
Cttnbp2	1	0	0	0	0	1
Cdk16	1	0	0	0	0	1
Bod1l	1	0	0	0	0	1
Camkk2	1	0	0	0	0	1
Eaf2	0	0	0	1	0	1
Rad52	0	0	0	0	1	1
Prrc2b	1	0	0	0	0	1
Irf7	0	0	0	1	0	1
Gphn	1	0	0	0	0	1
Mink1	1	0	0	0	0	1
Rpn2	1	0	0	0	0	1
H2-D1	1	0	0	0	0	1
Vldlr	1	0	0	0	0	1
Carm1	0	0	0	0	1	1
Eif4g1	1	0	0	0	0	1
Gtf3c4	1	0	0	0	0	1
4833439L19Rik	1	0	0	0	0	1
Ikbkb	0	0	0	0	1	1
Tmem38a	1	0	0	0	0	1
Trmt1	0	0	0	0	1	1
Atg9a	1	0	0	0	0	1
Txndc9	0	0	0	0	1	1
Pou6f1	1	0	0	0	0	1
Slc4a10	1	0	0	0	0	1
Prepl	1	0	0	0	0	1
Dctn1	1	0	0	0	0	1
Mff	1	0	0	0	0	1
Klhdc10	1	0	0	0	0	1
Klhl29	1	0	0	0	0	1
Crtc1	1	0	0	0	0	1
Myo18a	1	0	0	0	0	1
Prkar1a	1	0	0	0	0	1
Ctsa	1	0	0	0	0	1
Rfng	1	0	0	0	0	1
Kif2a	1	0	0	0	0	1
Vwa5b1	1	0	0	0	0	1
Cxcl16	0	0	0	0	1	1
March1	1	0	0	0	0	1
Pex5l	0	0	0	0	1	1
Ddx60	0	0	0	0	1	1
Anxa11	0	0	0	0	1	1
Ppid	0	0	0	0	1	1
Hdac3	0	0	0	0	1	1
Pqlc2	0	0	0	0	1	1
Sorcs1	1	0	0	0	0	1
Umodl1	1	0	0	0	0	1
Park2	0	0	0	1	0	1
Pde9a	0	0	0	0	1	1
Gria3	0	0	0	0	1	1
Man2b1	0	0	0	0	1	1
Btbd17	0	0	0	0	1	1
Osmr	1	0	0	0	0	1
Atp11b	0	0	0	0	1	1
H2-T23	0	0	0	0	1	1
	66	0	0	4	24	94
	ES	ME	A5SS	A3SS	IR
Total	66	0	0	4	24	94
%	70.2128	0	0	4.25532	25.5319	100
