# Supplementary material for: MeCP2 gates spatial learning-induced alternative splicing events in the mouse hippocampus
Source: Mol Brain. 2020 Nov 17;13:156. doi: 10.1186/s13041-020-00695-1 (PMC7672966; doi:10.1186/s13041-020-00695-1)
Supplement: Supplementary file 8 — Additional file 8: Table S6. ΔPSI for Baseline and learning state DAS. This file contains ΔPSI values from the differential alternative splicing (DAS) events per subtype for baseline and learning-state conditions. [file 13041_2020_695_MOESM8_ESM.xlsx]

## Sheet: Setup
Additional file 8: Table S6
This file contains ΔPSI values from the differential alternative splicing (DAS) events per subtype for baseline and learning-state conditions.

## Sheet: Baseline & learning state
A3SS
	Baseline								Learning
				Baseline	Learning							Learning	Baseline
			Spaca6	-19.7	5.8						Wbp1	-10.8	-13.1
			Psap	-16.8	-10.1						Park2	-6.5	-22.2
			Wbp1	-13.1	-10.8						Irf7	-2.6	-8.4
			Etv4	-6.4	NN						Eaf2	-0.7	7.7
			Nptn	2.8	2.1
			Tex2	12.9	6
A5SS
	Baseline								Learning
				Baseline	Learning
			Smox	-13.9	-5.9
			Hmga1	-13.8	-7.1
			Usp5	-8.3	-2.7
			Enpp2	-7.8	-0.5
			Adar	-6.2	-3.1
			C4b	-4.4	-0.7
			Nop56	2.4	1.8
ME
	Baseline								Learning
				Baseline	Learning
			Kctd18	-22.7	NN
			Cwh43	-11.4	7.7
			Tex2	-9	-6.1
			Pkm	-8.8	-6.5
			Agfg1	-7	-0.8
			Ptprs	-5.7	-3.9
			Agtpbp1	-4.6	0.6
			Fyn	-3.1	-0.9
			Ccdc136	4.4	0.9
			Sirpa	4.6	NN
IR
	Baseline								Learning
				Control-shRNA	MeCP2-shRNA							MeCP2-shRNA	Control-shRNA
			Hnrnph1	-16.3	1.5						Apobec3	-12.8	-6.5
			Capn2	-10.5	-4.3						Cxcl16	-11.4	NN
			Capn2	-9.9	-6.8						Ddx60	-4.9	5.5
			Apobec3	-5.7	-4.7						Smox	-3.1	0.2
			Fubp1	-5.6	-2.1						Btbd17	-2.5	-3
			0610037L13Rik	-4.3	-1.4						Man2b1	-1.7	-0.4
			Adam15	-4	-2.9						H2-T23	-1.5	-0.2
			Anapc5	-3.4	-1.7						Anxa11	0.6	0.7
			Btbd17	-3	-2.5						Ppid	1.1	1.1
			Ddx23	-1.9	-0.4						Txndc9	1.7	-0.1
			Aldh4a1	-1.9	0.1						Pqlc2	1.9	0.3
			Anxa11	0.7	0.6						Hdac3	2.6	0.7
			Ppid	1.1	1.1						Gba2	2.9	0.5
			Lztr1	2.8	1.8						U2af1l4	3	1.5
			Ampd2	3.3	2.2						Carm1	3.2	0.3
			Skiv2l	5.3	3.9						Gria3	3.3	2.3
											Trmt1	3.6	-2
											Ikbkb	5.9	1.3
											Gba2	6.9	4.1
											Pde9a	9.2	0.8
											Atp11b	12.1	10.5
											Rad52	15.2	-2.6
											Pex5l	23.5	2.7
											Apobec3	-4.7	-5.7
ES
	Baseline								Learning
				Control-shRNA	MeCP2-shRNA							MeCP2-shRNA	Control-shRNA
			Abi1	6.1	5						A930005H10Rik	15.7	5.8
			Atg9a	-6.3	-1.3						A930005H10Rik	16.4	7.4
			Clip2	-10.8	-10.6						Abi1	-1.8	-1.7
			Clta	-21.1	-13.1						Abi1	-1.8	-1.6
			Clta	-14.4	-10.9						Arfip2	-7.7	-6.4
			Dctn1	-1.6	-1.6						Arfip2	-6.8	-5.8
			Eif4g1	-9.5	-7.8						Arfip2	-6.1	-5
			Fbxw5	-6.1	-1.8						Atg9a	-5.4	-0.2
			Flot1	-4.2	-5.2						Clip2	-10.6	-10.8
			Idh3b	-6.6	-5.6						Dctn1	-1.6	-1.6
			Josd2	-7.5	-3						Eif4g1	-7.8	-9.5
			Josd2	-4.2	-1.5						Fbxw5	-5.2	0.7
			Josd2	-4	-3						Flot1	-5.2	-4.2
			Map4	-1.9	-0.6						Idh3b	-5.6	-6.6
			Map4	6	NN						Mff	2.6	4.5
			Mff	6.7	4.1						Mink1	-3.4	-3.2
			Mink1	-3.2	-3.4						Mlc1	-3.9	-2.9
			Mlc1	-24.2	-17.6						Mlc1	-2.5	-3.4
			Mlc1	-3.4	-2.5						Myo18a	-7.4	-8.2
			Mlc1	-2.9	-3.9						Pou6f1	-9.8	-10.8
			Mlc1	-1.9	-2.5						Ppp1r16a	-5.6	1.1
			Myo18a	8.5	4.8						Ppp1r16a	-4.6	1.1
			Necap2	-8.8	-2.3						Prdx6	-2.6	0.5
			Necap2	-6.2	-1.6						Prkar1a	-6	-6.4
			Pigq	-23.6	-14.9						Rab28	10.6	9.3
			Pigq	-19.8	-7.2						Rpn2	-4.8	-5.3
			Pip5k1c	-10.1	-9.8						Rsrc2	10.3	11.8
			Pip5k1c	-7.6	-4.1						Slc4a10	-2.1	-2.1
			Pou6f1	-10.8	-9.8						Snrnp70	8.9	2
			Prdx6	-3.1	-1.5						Snrnp70	9.5	1.1
			Prkar1a	-6.9	-6.6						Uap1l1	8.2	5
			Rab28	9.3	10.6						Uap1l1	12.2	4.8
			Rpn2	-5.3	-4.8						Wbp1	-9.5	-9.2
			Rsrc2	5.2	NN						Wbp1	-5.4	-6.3
			Rsrc2	11.8	10.3						P2rx6	-18.2	-13.9
			Slc4a10	-2.1	-2.1						Kif2a	-10.3	1.2
			Smox	-14.4	-4.5						Gtf3c4	-9.6	1.2
			Smox	-13.7	0.1						Tsr2	-7.4	-5.1
			Smox	-12.9	0.5						Gas2l1	-5.2	-3.5
			Smox	-9.3	-2.4						Klhl29	-4.5	-0.3
			Sptan1	-4.7	-2.9						Rfng	-3.8	-2.4
			Sptan1	-1.3	-1.2						Prrc2b	-3.5	-1.2
			Wbp1	-9.2	-9.5						Camkk2	-3.5	-1.8
			Wbp1	-6.3	-5.4						Cdk16	-3.4	-2.8
			Pfkfb3	-43.1	-10.6						Vwa5b1	-3.1	2.2
			Gls	-27.5	12.5						Epb41l1	-2.6	-1
			Aifm3	-20.1	-9.2						Tmem38a	-2.5	-1.4
			Enpp2	-16.9	-2.8						Crtc1	-1.4	-1.4
			Cltb	-15.7	-12						Cadm4	-1.3	-0.7
			Synj2	-15.3	-9.3						Pld3	-1.2	NN
			Srsf9	-15.1	-11.8						Atp6v0a1	1.6	0.2
			Cnot2	-13.9	0.6						March1	2.1	0.3
			Ift81	-13.9	-5.3						Prepl	2.7	1.2
			Nptn	-12.2	-8.4						H2-D1	2.9	3
			Epn2	-12.1	-5.1						Bod1l	3	3.1
			Grin1	-12	-0.2						Bclaf1	4.4	2
			Add3	-10.1	-8.5						4833439L19Rik	6.2	-0.1
			Pak7	-10	-1.3						Gphn	7	2.4
			Lhpp	-9.5	-0.1						Umodl1	7.8	10.6
			Map7d2	-9.3	-2.5						Cttnbp2	9.7	6.7
			Acsl6	-9.1	-4.5						Osmr	10.2	-2.3
			Mprip	-8.3	-4.4						Vldlr	10.8	4.2
			Yif1a	-8.2	0						Nrcam	10.8	8.6
			Ccdc136	-8.1	-7.8						Klhdc10	12.2	6.5
			Ppfia4	-7.9	-7						Ctsa	12.8	7.2
			Eno2	-7.5	-4.3						Sorcs1	13.9	-5
			Lrrc14	-7.5	-4.7
			Aplp2	-7	-3
			Iqsec2	-6.4	-5.5
			Ppfia2	-6.1	-4.4
			Syngap1	-6.1	-4.5
			Hsdl2	-6.1	1.4
			Kif1b	-5.8	-3.1
			Slc6a8	-5.7	-1.2
			Zfp207	-5.5	-3.4
			Capn15	-4.9	-10.5
			Unc13a	-4.6	0.4
			Snf8	-4.5	-0.6
			Chpf	-4	-0.8
			Hnrnph1	-3.4	-0.4
			Zfp385a	-3.3	-2.1
			Synj1	-2.6	-1.5
			Agtpbp1	-2.5	-0.9
			Immt	-2.3	-0.8
			Car11	-2.1	-1.2
			App	-1	-0.4
			Tpt1	1.4	0.9
			Pitpnm2	1.4	0.5
			Gorasp2	2.2	0.9
			Mfge8	2.2	1.2
			Myo5a	2.6	0.8
			Rfx2	3.5	2.8
			Capzb	3.7	3
			Rnf213	4.2	NN
			Mapk9	4.5	3.4
			Stmn4	5.2	2.9
			Ppip5k1	5.4	0.4
			Scarb1	6.2	4.2
			Nrg2	6.3	-1.5
			Slmap	8.1	4.4
			Morf4l2	8.5	7.2
			Spire1	8.6	3
			Inf2	8.9	2.3
			Xylt1	9.9	0.2
			Ahctf1	10.1	-2.9
			Tenm2	10.6	0.4
			Spag9	11.4	5.8
			Ddr1	11.5	9.7
			Agfg1	11.8	7
			Dst	13.4	7
			Ino80e	14.1	9
			Kif21a	17.1	11.1
			Gabrg2	18	8.2
			Luc7l3	23.3	3.9
			Stx4a	23.9	6.9
			Nin	24.4	-0.8
			Rnf114	25.1	13.3
