# Supplementary material for: MeCP2 gates spatial learning-induced alternative splicing events in the mouse hippocampus
Source: Mol Brain. 2020 Nov 17;13:156. doi: 10.1186/s13041-020-00695-1 (PMC7672966; doi:10.1186/s13041-020-00695-1)
Supplement: Supplementary file 10 — Additional file 10: Table S7. GO analysis and DEG/DAS overlap for baseline and learning state conditions. This file contains gene ontology (GO) analysis and overlap for DEGs and DAS for baseline and learning conditions. [file 13041_2020_695_MOESM10_ESM.xlsx]

## Sheet: Setup
Additional file 10: Table S7
This file contains gene ontology (GO) analysis and overlap for DEGs and DAS for baseline and learning conditions.

## Sheet: GO
Baseline					Learning
Negative ΔPSI (increased exclusion)					Negative ΔPSI (increased exclusion)
Term	Fisher’s exact test	-log10 P-value			Term	Fisher’s exact test	-log10 P-value
Alternative splicing	2e-07	6.69897			cell-cell adherens junction	2.6e-05	4.58503
clathrin vesicle coat	9.2e-07	6.03621			cell-cell adhesion	0.00023	3.63827
clathrin coat	8e-06	5.09691			CAP Gly-rich domain	0.00038	3.42022
clathrin coat of coated pit	1.3e-05	4.88606			SM01052	0.0005	3.30103
region of interest:Involved in binding clathrin heavy chain	3.3e-05	4.48149			neuron cellular homeostasis	0.00051	3.29243
Clathrin light chain	3.4e-05	4.46852			plasma membrane raft	0.00059	3.22915
splice variant	3.9e-05	4.40894			postsynaptic density	0.00065	3.18709
suckling behavior	7.5e-05	4.12494			positive regulation of protein binding	0.00086	3.0655
tubulin binding	0.00011	3.95861			cadherin binding involved in cell-cell adhesion	0.0013	2.88606
clathrin coat of trans-Golgi network vesicle	0.00023	3.63827			microtubule binding	0.0029	2.5376
postsynaptic density	0.00034	3.46852			Phosphoprotein	0.0049	2.3098
glutamate biosynthetic process	0.00036	3.4437			compositionally biased region:Ser-rich	0.0051	2.29243
clathrin heavy chain binding	0.00057	3.24413			cytoplasmic vesicle	0.0073	2.13668
synaptic membrane	0.00083	3.08092			Alternative splicing	0.011	1.95861
domain:Calpain catalytic	0.0009	3.04576			Cytoplasm	0.02	1.69897
Peptidase C2. calpain family	0.00094	3.02687			splice variant	0.027	1.56864
Phosphoprotein	0.0011	2.95861			cytoplasm	0.031	1.50864
cytoplasmic vesicle	0.0013	2.88606
Cytoplasmic vesicle	0.0017	2.76955			Positive ΔPSI (increased inclusion)
endocytosis	0.0024	2.61979
structural molecule activity	0.0026	2.58503			Term	Fisher’s exact test	-log10 P-value
Endocytosis	0.003	2.52288			Alternative splicing	1.7e-05	4.76955
visual learning	0.0033	2.48149			domain:Fibronectin type-III 2	0.0023	2.63827
microtubule binding	0.0043	2.36653			domain:Fibronectin type-III 1	0.0023	2.63827
Endocytosis	0.0052	2.284			splice variant	0.0025	2.60206
learning	0.0052	2.284			FN3	0.0039	2.40894
cell-cell adherens junction	0.0058	2.23657			nucleoplasm	0.0069	2.16115
microtubule	0.0071	2.14874			topological domain:Cytoplasmic	0.0097	2.01323
chemical synaptic transmission	0.0074	2.13077			Isopeptide bond	0.011	1.95861
Microtubule	0.008	2.09691			Golgi apparatus	0.013	1.88606
Cytoplasm	0.0083	2.08092			Cytoplasm	0.019	1.72125
Methylation	0.013	1.88606			Phosphoprotein	0.026	1.58503
protein binding	0.03	1.52288			membrane	0.028	1.55284
Positive ΔPSI (increased inclusion)					Negative ΔPSI (increased exclusion)
Term	Fisher’s exact test	-log10 P-value			neuron cellular homeostasis
phagocytosis. recognition	1.8e-06	5.74473			ENSMUSG00000023826	Parkinson disease (autosomal recessive, juvenile) 2, parkin(Park2)
Phosphoprotein	2.5e-05	4.60206			ENSMUSG00000020827	misshapen-like kinase 1 (zebrafish)(Mink1)
Alternative splicing	3.8e-05	4.42022
splice variant	6.5e-05	4.18709			postsynaptic density
phosphatidylethanolamine binding	0.00028	3.55284			ENSMUSG00000023826	Parkinson disease (autosomal recessive, juvenile) 2, parkin(Park2)
Cytoskeleton	0.00033	3.48149			ENSMUSG00000058835	abl-interactor 1(Abi1)
positive regulation of protein localization to plasma membrane	0.00037	3.4318			ENSMUSG00000027624	erythrocyte membrane protein band 4.1 like 1(Epb41l1)
specific granule	0.00044	3.35655			ENSMUSG00000020827	misshapen-like kinase 1 (zebrafish)(Mink1)
actomyosin	0.00054	3.26761			ENSMUSG00000022758	purinergic receptor P2X, ligand-gated ion channel, 6(P2rx6)
neuron projection development	0.00056	3.25181
acrosome assembly	0.00056	3.25181			positive regulation of protein binding
cytoskeleton	0.00061	3.21467			ENSMUSG00000023826	Parkinson disease (autosomal recessive, juvenile) 2, parkin(Park2)
neuron projection	0.00087	3.06048			ENSMUSG00000025158	RFNG O-fucosylpeptide 3-beta-N-acetylglucosaminyltransferase(Rfng)
phagocytosis. engulfment	0.0012	2.92082			ENSMUSG00000059714	flotillin 1(Flot1)
Coiled coil	0.0032	2.49485
vesicle-mediated transport	0.0034	2.46852
Actin-binding	0.0035	2.45593			Positive ΔPSI (increased inclusion)
Motor protein	0.0039	2.40894
Spermatogenesis	0.0042	2.37675
synaptic vesicle	0.005	2.30103			Alternative splicing
Cytoplasm	0.0064	2.19382			ENSMUSG00000019302	ATPase, H+ transporting, lysosomal V0 subunit A1(Atp6v0a1)
Acetylation	0.009	2.04576			ENSMUSG00000037608	BCL2-associated transcription factor 1(Bclaf1)
Cell membrane	0.0097	2.01323			ENSMUSG00000028744	PQ loop repeat containing 2(Pqlc2)
cell projection	0.011	1.95861			ENSMUSG00000025871	RIKEN cDNA 4833439L19 gene(4833439L19Rik)
Golgi apparatus	0.012	1.92082			ENSMUSG00000078765	U2 small nuclear RNA auxiliary factor 1-like 4(U2af1l4)
synapse	0.013	1.88606			ENSMUSG00000026956	UDP-N-acteylglucosamine pyrophosphorylase 1-like 1(Uap1l1)
cytoplasm	0.014	1.85387			ENSMUSG00000061755	biorientation of chromosomes in cell division 1-like(Bod1l)
extracellular exosome	0.018	1.74473			ENSMUSG00000032185	coactivator-associated arginine methyltransferase 1(Carm1)
plasma membrane	0.019	1.72125			ENSMUSG00000001986	glutamate receptor, ionotropic, AMPA3 (alpha 3)(Gria3)
membrane	0.021	1.67778			ENSMUSG00000073411	histocompatibility 2, D region locus 1(H2-D1)
					ENSMUSG00000024454	histone deacetylase 3(Hdac3)
					ENSMUSG00000029775	kelch domain containing 10(Klhdc10)
					ENSMUSG00000036469	membrane-associated ring finger (C3HC4) 1(March1)
Negative ΔPSI (increased exclusion)					ENSMUSG00000026150	mitochondrial fission factor(Mff)
					ENSMUSG00000020598	neuronal cell adhesion molecule(Nrcam)
Alternative splicing					ENSMUSG00000022146	oncostatin M receptor(Osmr)
ENSMUSG00000026159	ArfGAP with FG repeats 1(Agfg1)				ENSMUSG00000027674	peroxisomal biogenesis factor 5-like(Pex5l)
ENSMUSG00000063146	CAP-GLY domain containing linker protein 2(Clip2)				ENSMUSG00000041119	phosphodiesterase 9A(Pde9a)
ENSMUSG00000020166	CCR4-NOT transcription complex, subunit 2(Cnot2)				ENSMUSG00000024127	prolyl endopeptidase-like(Prepl)
ENSMUSG00000015095	F-box and WD-40 domain protein 5(Fbxw5)				ENSMUSG00000063511	small nuclear ribonucleoprotein 70 (U1)(Snrnp70)
ENSMUSG00000019843	Fyn proto-oncogene(Fyn)				ENSMUSG00000043531	sortilin-related VPS10 domain containing receptor 1(Sorcs1)
ENSMUSG00000041020	MAP7 domain containing 2(Map7d2)				ENSMUSG00000054134	uromodulin-like 1(Umodl1)
ENSMUSG00000009739	POU domain, class 6, transcription factor 1(Pou6f1)
ENSMUSG00000028608	RIKEN cDNA 0610037L13 gene(0610037L13Rik)
ENSMUSG00000028041	a disintegrin and metallopeptidase domain 15 (metargidin)(Adam15)
ENSMUSG00000020333	acyl-CoA synthetase long-chain family member 6(Acsl6)
ENSMUSG00000025026	adducin 3 (gamma)(Add3)
ENSMUSG00000031996	amyloid beta (A4) precursor-like protein 2(Aplp2)
ENSMUSG00000029472	anaphase-promoting complex subunit 5(Anapc5)
ENSMUSG00000009585	apolipoprotein B mRNA editing enzyme, catalytic polypeptide 3(Apobec3)
ENSMUSG00000022763	apoptosis-inducing factor, mitochondrion-associated 3(Aifm3)
ENSMUSG00000037326	calpain 15(Capn15)
ENSMUSG00000029154	cell wall biogenesis 43 C-terminal homolog(Cwh43)
ENSMUSG00000032997	chondroitin polymerizing factor(Chpf)
ENSMUSG00000047547	clathrin, light polypeptide (Lcb)(Cltb)
ENSMUSG00000029769	coiled-coil domain containing 136(Ccdc136)
ENSMUSG00000031865	dynactin 1(Dctn1)
ENSMUSG00000022425	ectonucleotide pyrophosphatase/phosphodiesterase 2(Enpp2)
ENSMUSG00000001036	epsin 2(Epn2)
ENSMUSG00000017724	ets variant 4(Etv4)
ENSMUSG00000045983	eukaryotic translation initiation factor 4, gamma 1(Eif4g1)
ENSMUSG00000028034	far upstream element (FUSE) binding protein 1(Fubp1)
ENSMUSG00000026959	glutamate receptor, ionotropic, NMDA1 (zeta 1)(Grin1)
ENSMUSG00000026103	glutaminase(Gls)
ENSMUSG00000046711	high mobility group AT-hook 1(Hmga1)
ENSMUSG00000052337	inner membrane protein, mitochondrial(Immt)
ENSMUSG00000063077	kinesin family member 1B(Kif1b)
ENSMUSG00000032479	microtubule-associated protein 4(Map4)
ENSMUSG00000020827	misshapen-like kinase 1 (zebrafish)(Mink1)
ENSMUSG00000005417	myosin phosphatase Rho interacting protein(Mprip)
ENSMUSG00000032336	neuroplastin(Nptn)
ENSMUSG00000034902	phosphatidylinositol-4-phosphate 5-kinase, type 1 gamma(Pip5k1c)
ENSMUSG00000030946	phospholysine phosphohistidine inorganic pyrophosphate phosphatase(Lhpp)
ENSMUSG00000013236	protein tyrosine phosphatase, receptor type, S(Ptprs)
ENSMUSG00000026904	solute carrier family 4, sodium bicarbonate cotransporter-like, member 10(Slc4a10)
ENSMUSG00000019558	solute carrier family 6 (neurotransmitter transporter, creatine), member 8(Slc6a8)
ENSMUSG00000057738	spectrin alpha, non-erythrocytic 1(Sptan1)
ENSMUSG00000080316	sperm acrosome associated 6(Spaca6)
ENSMUSG00000027333	spermine oxidase(Smox)
ENSMUSG00000017421	zinc finger protein 207(Zfp207)
ENSMUSG00000000552	zinc finger protein 385A(Zfp385a)
postsynaptic density
ENSMUSG00000019843	Fyn proto-oncogene(Fyn)
ENSMUSG00000025026	adducin 3 (gamma)(Add3)
ENSMUSG00000026959	glutamate receptor, ionotropic, NMDA1 (zeta 1)(Grin1)
ENSMUSG00000032479	microtubule-associated protein 4(Map4)
ENSMUSG00000020827	misshapen-like kinase 1 (zebrafish)(Mink1)
ENSMUSG00000032336	neuroplastin(Nptn)
ENSMUSG00000067629	synaptic Ras GTPase activating protein 1 homolog (rat)(Syngap1)
glutamate biosynthetic process
ENSMUSG00000028737	aldehyde dehydrogenase 4 family, member A1(Aldh4a1)
ENSMUSG00000026103	glutaminase(Gls)
synaptic membrane
ENSMUSG00000004267	enolase 2, gamma neuronal(Eno2)
ENSMUSG00000022973	synaptojanin 1(Synj1)
ENSMUSG00000034799	unc-13 homolog A (C. elegans)(Unc13a)
Positive ΔPSI (increased inclusion)
Alternative splicing
ENSMUSG00000026159	ArfGAP with FG repeats 1(Agfg1)
ENSMUSG00000020863	LUC7-like 3 (S. cerevisiae)(Luc7l3)
ENSMUSG00000058835	abl-interactor 1(Abi1)
ENSMUSG00000028745	capping protein (actin filament) muscle Z-line, beta(Capzb)
ENSMUSG00000029769	coiled-coil domain containing 136(Ccdc136)
ENSMUSG00000033526	diphosphoinositol pentakisphosphate kinase 1(Ppip5k1)
ENSMUSG00000003534	discoidin domain receptor family, member 1(Ddr1)
ENSMUSG00000020436	gamma-aminobutyric acid (GABA) A receptor, subunit gamma 2(Gabrg2)
ENSMUSG00000014959	golgi reassembly stacking protein 2(Gorasp2)
ENSMUSG00000037679	inverted formin, FH2 and WH2 domain containing(Inf2)
ENSMUSG00000022629	kinesin family member 21A(Kif21a)
ENSMUSG00000022761	leucine-zipper-like transcriptional regulator, 1(Lztr1)
ENSMUSG00000032479	microtubule-associated protein 4(Map4)
ENSMUSG00000030605	milk fat globule-EGF factor 8 protein(Mfge8)
ENSMUSG00000026150	mitochondrial fission factor(Mff)
ENSMUSG00000020366	mitogen-activated protein kinase 9(Mapk9)
ENSMUSG00000000631	myosin XVIIIA(Myo18a)
ENSMUSG00000060275	neuregulin 2(Nrg2)
ENSMUSG00000032336	neuroplastin(Nptn)
ENSMUSG00000029406	phosphatidylinositol transfer protein, membrane-associated 2(Pitpnm2)
ENSMUSG00000024206	regulatory factor X, 2 (influences HLA class II expression)(Rfx2)
ENSMUSG00000021870	sarcolemma associated protein(Slmap)
ENSMUSG00000037902	signal-regulatory protein alpha(Sirpa)
ENSMUSG00000020859	sperm associated antigen 9(Spag9)
ENSMUSG00000024533	spire homolog 1 (Drosophila)(Spire1)
Splice variant
ID Gene Name Species
ENSMUSG00000026159	ArfGAP with FG repeats 1(Agfg1)
ENSMUSG00000020863	LUC7-like 3 (S. cerevisiae)(Luc7l3)
ENSMUSG00000058835	abl-interactor 1(Abi1)
ENSMUSG00000028745	capping protein (actin filament) muscle Z-line, beta(Capzb)
ENSMUSG00000029769	coiled-coil domain containing 136(Ccdc136)
ENSMUSG00000033526	diphosphoinositol pentakisphosphate kinase 1(Ppip5k1)
ENSMUSG00000003534	discoidin domain receptor family, member 1(Ddr1)
ENSMUSG00000020436	gamma-aminobutyric acid (GABA) A receptor, subunit gamma 2(Gabrg2)
ENSMUSG00000014959	golgi reassembly stacking protein 2(Gorasp2)
ENSMUSG00000037679	inverted formin, FH2 and WH2 domain containing(Inf2)
ENSMUSG00000022629	kinesin family member 21A(Kif21a)
ENSMUSG00000022761	leucine-zipper-like transcriptional regulator, 1(Lztr1)
ENSMUSG00000032479	microtubule-associated protein 4(Map4)
ENSMUSG00000030605	milk fat globule-EGF factor 8 protein(Mfge8)
ENSMUSG00000026150	mitochondrial fission factor(Mff)
ENSMUSG00000020366	mitogen-activated protein kinase 9(Mapk9)
ENSMUSG00000000631	myosin XVIIIA(Myo18a)
ENSMUSG00000060275	neuregulin 2(Nrg2)
ENSMUSG00000032336	neuroplastin(Nptn)
ENSMUSG00000029406	phosphatidylinositol transfer protein, membrane-associated 2(Pitpnm2)
ENSMUSG00000024206	regulatory factor X, 2 (influences HLA class II expression)(Rfx2)
ENSMUSG00000021870	sarcolemma associated protein(Slmap)
ENSMUSG00000037902	signal-regulatory protein alpha(Sirpa)
ENSMUSG00000020859	sperm associated antigen 9(Spag9)
ENSMUSG00000024533	spire homolog 1 (Drosophila)(Spire1)
neuron projection
ENSMUSG00000058835	abl-interactor 1(Abi1)
ENSMUSG00000032479	microtubule-associated protein 4(Map4)
ENSMUSG00000020366	mitogen-activated protein kinase 9(Mapk9)
ENSMUSG00000034593	myosin VA(Myo5a)
ENSMUSG00000022044	stathmin-like 4(Stmn4)
ENSMUSG00000049336	teneurin transmembrane protein 2(Tenm2)
neuron projection development
ENSMUSG00000028745	capping protein (actin filament) muscle Z-line, beta(Capzb)
ENSMUSG00000032479	microtubule-associated protein 4(Map4)
ENSMUSG00000020366	mitogen-activated protein kinase 9(Mapk9)
ENSMUSG00000022044	stathmin-like 4(Stmn4)

## Sheet: Overlap (DEG&DAS)
Baseline			Learning
DAS	DEG		DAS	DEG
Apobec3	Apobec3		Irf7	Cxcl16
C4b	C4b		H2-D1	Irf7
Ddr1	Ddr1		Cxcl16	Ddx60
Enpp2	Enpp2		Ddx60	H2-T23
Flot1	Flot1		Man2b1	H2-D1
Fyn	Fyn		Osmr	Osmr
Hsdl2	Hsdl2		H2-T23	Man2b1
Map4	Map4		Wbp1	Isg15
Mlc1	Mlc1		Arfip2	Apol9a
Necap2	Necap2		A930005H10Rik	Ccl3
Pitpnm2	Pitpnm2		Abi1	Gbp3
Ppfia2	Ppfia2		Mlc1	Irgm1
Rnf114	Rnf114		Ppp1r16a	Ch25h
Rnf213	Rnf213		Uap1l1	Ifi27l2a
Sirpa	Sirpa		Gba2	H2-Ab1
Slc4a10	Slc4a10		Snrnp70	Cd74
Tex2	Tex2		Tsr2	H2-Aa
Smox	Cxcl9		Gas2l1	Gm4955,Pydc4
Josd2	Acod1		Smox	Cst7
Wbp1	Cst7		Nrcam	Ccl12
Pip5k1c	Hcar2		U2af1l4	Mnda
Pigq	Ccl4		Rsrc2	Tgm1
Agfg1	Gm4955,Pydc4		Bclaf1	H2-Eb1
Clta	Prr32		Apobec3	Ifi204
Rsrc2	Ly9		Clip2	Cxcl10
Sptan1	Lilr4b,Lilrb4a		Idh3b	Pyhin1
Capn2	Pyhin1		Flot1	Mx1
Nptn	Nlrc5		Cadm4	Igha
Hnrnph1	Cd3g		Fbxw5	AI607873
Agtpbp1	Cldn2		P2rx6	Oas1a
Ccdc136	Aoah		Epb41l1	Slamf8
Mff	H2-DMb1		Atp6v0a1	Acod1
Capzb	Gbp3		Pld3	Nlrc5
Kif1b	H2-K1		Rab28	Usp18
Ahctf1	H2-Aa		Prdx6	C3
Lhpp	Ttr		Cttnbp2	Fcgr4
Acsl6	Cd74		Cdk16	Phf11b
Usp5	Oas3		Bod1l	Oasl1
Cnot2	Cxcl10		Camkk2	Clec7a
Myo5a	Slc4a5		Eaf2	Oasl2
Zfp207	Mnda		Rad52	Siglec1
Ppfia4	Tgm1		Prrc2b	Cybb
Lztr1	H2-Ab1		Gphn	Oas2
Car11	Plac8		Mink1	Ifit1
Psap	Fcgr4		Rpn2	Ccl4
Adar	H2-Eb1		Vldlr	H2-Q10,H2-Q7
Mapk9	Kcne2		Carm1	Gdf15
Ptprs	Plbd1		Eif4g1	Phf11d
Ift81	Itgax		Gtf3c4	Plbd1
Scarb1	Zbp1		4833439L19Rik	B430306N03Rik
Slc6a8	Ccl12		Ikbkb	Itgax
Slmap	C3		Tmem38a	Gm12185
Cltb	Phf11a		Trmt1	BC023105
Zfp385a	Tgtp2		Atg9a	Gbp2
Fubp1	Cybb		Txndc9	F830016B08Rik,Gm4951,Iigp1
Dst	Gbp2		Pou6f1	Tgtp2
Eno2	Gm4841		Slc4a10	Zmynd15
Synj1	Oasl1		Prepl	Gimap3
Synj2	Siglec1		Dctn1	Mx2
Grin1	Clec7a		Mff	Cd52
Chpf	F830016B08Rik,Gm4951,Iigp1		Klhdc10	Bst2
Inf2	AI607873		Klhl29	BC147527
Stmn4	Ifi27l2a		Crtc1	Ifi44
Xylt1	Ms4a4c		Myo18a	Lgals3bp
Rpn2	BC023105		Prkar1a	Ifit3,Ifit3b
Idh3b	Slamf8		Ctsa	Oas1b
Luc7l3	Ly6c2		Rfng	H2-Q4,H2-Q6
Nrg2	Ccr2		Kif2a	Ttr
Spag9	Cd52		Vwa5b1	Lilr4b,Lilrb4a
Gorasp2	Pdcd1		March1	Itgal
App	Clic6		Pex5l	Rsad2
Spire1	Cyp4f18		Anxa11	Gbp11,Gm43302
Rfx2	Mx1		Ppid	Sfrp5
Syngap1	Ciita		Hdac3	Prr32
Map7d2	AB124611		Pqlc2	Slc4a5
Pak7	Ccl3		Sorcs1	Ly9
Pkm	Itgal		Umodl1	Tlr2
Epn2	H2-Q10,H2-Q7		Park2	Slfn2
Clip2	Serpina3g		Pde9a	Cd22
Fbxw5	Ifi204		Gria3	Slfn8
Etv4	1700123I01Rik,Batf2		Btbd17	Otx2
Prdx6	Gbp11,Gm43302		Atp11b	Slfn9
Abi1	Fam26f			BE692007
Skiv2l	Ms4a6c			Tap1
Aplp2	F5			Clic6
Mink1	Cytip			Gpr84
Add3	Steap1			Cd180
Tpt1	Bcl2a1a			Ms4a6c
Capn15	Tlr2			Treml2
Aifm3	Gimap4			Bcl3
Kif21a	Rsad2			Kcne2
Pfkfb3	Ch25h			RP23-389N20,2,Rtp4
Prkar1a	Irf7			Fgl2
Ino80e	AA467197			Glrp1
Srsf9	Tap1			Casp4
Snf8	H2-Q4,H2-Q6			Gm12250,Igtp
Dctn1	Cxcl16			Eda2r
Stx4a	Gpr65			Folr1
Iqsec2	Fgr			Psmb9
Hmga1	Phf11d			Wfikkn2
Mfge8	Bcl2a1d			Cldn2
Immt	Bcl3			Gimap4
Tenm2	Gm20489,Il2rg			Dhx58
Ppip5k1	Otx2			Serpina3g
Yif1a	Oas1a			Cdkn2a
Eif4g1	Pla2g5			H2-K1
Gabrg2	Gzma			Steap1
Pou6f1	Gbp5			Dyrk4
Atg9a	Six3			1700123I01Rik,Batf2
Gls	Zmynd15			Epsti1
Myo18a	Irgm1			Rnf213
Rab28	Phf11b			Ccl22
Unc13a	Tk1			Folr2
Morf4l2	Fgl2			Trim30a
Anapc5	Col8a1			Cdh26
Kctd18	Gm12250,Igtp			Jchain
Lrrc14	Gpr84			Ifitm3
Spaca6	Cd247			Gbp5
Nop56	Msr1			Gm26177
0610037L13Rik	Eda2r			F5
Mprip	Slfn8			Psmb8
Btbd17	Casp4			Gm19684
Aldh4a1	Psmb9			Gpr65
Ampd2	Tspan32			Parp14
Anxa11	Folr1			Xaf1
Ppid	Clec12a			Trim30d
Ddx23	Lgals3bp			Trbc1,Trbc2
Nin	BE692007			Ctxn3
Cwh43	Cd22			Fam26f
Adam15	Rab20			Ms4a7
	Lipi			Rab20
	Trbc1,Trbc2			AB124611
	Slfn9			Pla2g5
	Slc43a3			Slamf9
	Cd274			Slc43a3
	Dyrk4			Dnase1l3
	Psmb8			Sp140
	Sulf1			Col8a1
	Slamf9			Aldh1a7
	Ifit3,Ifit3b			St14
	Cd180			Osgin1
	Klk6			AA467197
	Slfn2			Plekha4
	Oas2			Cxcr3
	Vwa7			Slco1a5
	Socs3			H2-DMb1
	Ncapg			Ifih1
	Bst2			Oas1c
	Cd36			Lgals9
	H2-T23			Klk6
	Mlkl			Sp100
	Ifit1			Gbp7
	Flnc			Sulf1
	Oas1b			Sp110
	H2-DMb2			Dlgap5
	B430306N03Rik			Dlk1
	Gbp7			Ly6c2
	Sp140			Parp9
	Atf3			Mthfs
	Trim30a			C4b
	Treml2			Myo1g
	Ccl22			Eif2ak2
	Krt18			Cd48
	AW112010			Cdkn1a
	Oasl2			Siglecf
	Ifi44			Fap
	Usp18			Trp53cor1
	Il12rb1			B2m
	Mx2			Cd36
	H2-D1			Lyz2
	Isg15			Ripk3
	Dhx58			Socs3
	Gm20547			Aurkb
	Parp14			Il1a
	Cdkn1a			Car13
	Themis2			Mmp2
	Myo1g			Flnc
	H2-Oa			Pik3ap1
	Gm19684			Cnn1
	St14			Tmem106a
	Ooep			Ddx58
	Gbp4,Gbp9			Herc6
	Irf8			Calml4
	Epsti1			AU020206
	Diaph3			Lag3
	RP23-389N20,2,Rtp4			Cd274
	Folr2			Gm30524
	Gdf15			Trim34a
	Rbm47			AW112010
	Gm1966,Gm8995			Tmem154
	Osgin1			Six3
	Aurkb			Lat2
	Irf1			Lipi
	Cd48			C1ra
	Ccr1			Atf3
	Gm26177			Gm1966,Gm8995
	Sp110			Irf8
	Cdk1			Fcgr1
	Plekha4			Samd9l
	Ifitm3			Iqgap3
	Dhh			Ltb
	C1s1			Gbp4,Gbp9
	Mthfs			Ube2c
	Cd40			Ly86
	Prlr			Cep55
	Plscr2			Ifit2
	Xaf1			Hck
	C1ra			Cryba4
	Tmem106a			Kcnn4
	AU020206			H2-Oa
	Fam46c			Gm20547
	Pik3ap1			5430427O19Rik
	Capg			Aif1
	Csf2rb			Pirb
	Pkp3			Gm20388
	Wfikkn2			Rac2
	Hck			Spint1
	Aldh1a7			C1qa
	Kif18b			Fam46c
	Lag3			Dmrtb1
	Gm30524			C3ar1
	Il1a			Igfbp2
	Ddx60			Plscr2
	Dlk1			Cnr2
	Ces1d			Krt8
	Parp9			Trim14
	Ccl6			Myo1f
	Slc16a8			C1qb
	Gm26395			Gm26395
	Plaur			Ccl9
	Slamf6			Apobec1
	Krt8			Krt18
	Hmcn2			Slamf6
	Pirb			C1qc
	Siglecf			Hmox1
	Mcm10			Csf2rb
	B2m			Ccnb1
	Ube2c			Capg
	Ifih1			Arl11
	Spint1			Hmcn2
	Top2a			Themis2
	Gm28177			Gm26880
	5430427O19Rik			Ube2l6
	Cryba4			Mpeg1
	Cnn1			Trim21
	Lyz2			Hlx
	Lat2			Lcp2
	Bub1			Arhgap9
	Osmr			Slc13a4
	Fam64a			Bub1
	Tnfrsf12a			Ifi35
	Kif2c			Gm20559
	Slc11a1			9930111J21Rik1,Gm5431
	Hmox1			Ncf4
	Itgb2			Rbm47
	Fap			Pmaip1
	Lgals9			Pld4
	Gm7361			Acp5
	Trim30d			Fcer1g
	Myo1f			Scara5
	Mpeg1			Cldn1
	Casp1			Itgb2
	Ptprc			Hcls1
	Tspo			Gm7361
	Sp100			Top2a
	Calml4			Parp3
	Capn6			Ncapg
	Ccl9			Tspan32
	Ripk3			Rhod
	Drc7			Prlr
	Ly86			Casp12
	Serping1			Fam167b
	C1qa			Cd68
	Kif23			Cdsn
	Iqgap3			Mgmt
	Rhod			Tspo
	Rac2			A730020M07Rik
	Olfr456			Trim25
	C1qc			Parp12
	Ms4a7			Ccl6
	Dlgap5			C5ar1
	Lcp2			Ptprc
	C5ar1			5031425F14Rik
	Fam167b			Cdk1
	Igfbp2			Ctsz
	Fcgr1			Serping1
	Xlr3b			Vim
	Trim14			Traf1
	Col8a2			Rhoh
	Tgfbi			Pm20d1
	Trim21			Dcn
	Cdh26			Irf1
	Il21r			Il21r
	C1qb			H2-M3
	Neurl3			Fblim1
	Tlr12			Kcne1l
	Ifi35			Ms4a6d
	Glipr2			Nupr1
	9930111J21Rik1,Gm5431			C1rl
	Ifit2			Ace
	Esco2			Ctss
	Akr1b8			Slc11a1
	Cd44			Casp1
	Tnfrsf14			Drc7
	Pmaip1			Pycard
	Slc39a4			Fam47e
	Aif1			Lbp
	Fcer1g			Cdc20
	Ube2l6			Tmc8
	E2f8			Gm4889
	Scara5			Trpv4
	Dnaaf3			A2m
	Pld4			Neurl3
	Naip2,Naip5,Naip6			Aim1
	Gm26880			Rnase6
	Herc6			Epha2
	Tmem154			Samsn1
	Nlrp1b,Nlrp1c-ps			Wdr63
	Cep55			Serpine1
	Ctsc			Melk
	Arl11			Fam64a
	Trim34a			Col8a2
	Ctsz			Zic4
	Gm20388			Tgfbi
	Ccnb1			Phlda3
	Lcp1			Lcp1
	Traf1			Uhrf1
	Ctxn3			Dock2
	Ctss			Cd44
	Kcne1l			Lrrc25
	Rd3			Asf1b
	Mapkapk3			Lepr
	Vim			Slfn5
	H2-M3			Mapkapk3
	Rhbdf2			Tlr12
	Trp53cor1			Snx20
	Eif2ak2			Tmem37
	Cyr61			Rapsn
	Ndc80			Was
	C3ar1			9930111J21Rik2
	Casp12			Slc39a4
	Itgb7			Tyrobp
	Spi1			Ip6k3
	Gimap9			Ppp1r3b
	RP23-359B23,11			Psd4
	Mmp25			Ncf1
	Dok2			Podn
	Parp3			Cd86
	Cd86			Tnfrsf14
	Apobec1			Cep85
	Clcf1			Spi1
	Vill			Cd37
	Fam111a			Arhgdib
	Ptpn22			Rab7b
	Cd68			Lpin3
	Psd4			Elf4
	Ddx58			Tnfrsf1a
	Lpin3			RP23-359B23,11
	Hcls1			Zc3hav1
	Samd9l			Tifab
	Adgrv1			Klhl6
	Serpine1			Tor3a
	Lmx1a			C1qtnf5,Mfrp
	Rhoh			Trim12c
	Arhgap9			Ctsh
	Gsg2			Hpse
	Tnfrsf1a			Adgre1
	Trpv4			Prr11
	1700012B09Rik			Tsku
	Cd79b			Naip2,Naip5,Naip6
	Dnajb13			Akr1b8
	Nupr1			Enpp2
	Ncf4			Serpinb1b
	A2m			Rbl1
	Spp1			Il12rb1
	Il10ra			Cd84
	Cpn1			Helz2
	Lhb			Cenpi
	Rnase6			8030442B05Rik
	Ace			Birc5
	Tmem221			Blnk
	Ect2			Dnajb13
	9930111J21Rik2			Clcf1
	Birc3			Gm43549
	Ctsh			Glipr2
	Parp12			Epn3
	Gdf5			Wdfy4
	Pm20d1			Gsdmd
	Cfap53			Unc93b1
	Pycard			Lpo
	Amica1			Rd3
	Fas			Itgb7
	Tyrobp			Il10ra
	Met			Ctsc
	Uhrf1			Vav1
	Oas1c			Nmi
	Fblim1			4930486L24Rik,Ctla2b
	Cfap52			Lect1
	Gm12185			Apod
	Ncf1			Col22a1
	Gm20559			Echdc3
	Kcnn4			Col4a6
	Snx20			Vat1l
	Clec5a			Tac2
	Phlda3			Tlr13
	Tgif1			Pbk
	1700024G13Rik			Gmfg
	Tlr9			Zic1
	Rapsn			Trem2
	Cnr2			Lyn
	BC030867			H2-Ob
	Elf4			Dtx3l
	Ckap2l			Rasal3
	Lbp			Ly6a
	Klhl6			Fcgr2b
	Pbk			Tbxas1
	Neil3			Csf3r
	Gpr88			Spp1
	Lif			Xlr
	Avil			Il4ra
	Plek			Tnfsf10
	Maff			Rhbdf2
	Cep85			Cyp1b1
	Hpse			Cd300c2
	Cdc20			Met
	Adcy7			Tap2
	Mgmt			Clic1
	Helz2			Syt9
	Ip6k3			Nlrp3
	Tap2			Sostdc1
	Trim25			Agpat2
	Epha2			Trim12a
	Melk			Clec5a
	C1qtnf5,Mfrp			Armc3
	Podn			Btk
	C1rl			Laptm5
	Trim12c			S100a11
	Cmtm7			Dnaaf3
	Dna2			Kcnk6
	G530011O06Rik,Gm15726			Tmigd3
	Aim1			Ucp2
	Dock2			Qprt,Spn
	Pifo			Tlr9
	Fermt3			Lamb3
	Gm18822			Cdkn1c
	Cpvl			Micall2
	Wdfy4			Itga5
	Cfap77			Dnaic2
	Mycbpap			Adamtsl3
	Prr11			Cfap52
	Slc13a4			Tnfrsf1b
	Tbxas1			5031414D18Rik
	Rasal3			Lpxn
	Arhgdib			Plcb2
	Spc25			Tlr7
	Cd37			Ifi27
	Rasa4			Cmklr1
	Tagap			1700007K13Rik
	Lrrc34			Casp8
	4930486L24Rik,Ctla2b			Gm626
	Ms4a6d			Rasa4
	Zbtb42			Ckap2
	Sostdc1			Espl1
	Cdca2			Aldh1a2
	Clec10a			Ncf2
	Cd84			Pyroxd2
	Itga5			Slc1a5
	Pbld2			Arhgap18
	Adamtsl3			Sash3
	Btk			Tor4a
	Pim1			Gcnt1
	Adgre1			AI506816
	Dmrtb1			Ckap2l
	Casp8			Sema3b
	Birc5			Slc37a2
	Lrrc25			I830077J02Rik
	Cd300c2			Cpvl
	Wdr63			Igf2
	Col4a6			H2-T22
	Runx1			Ikzf1
	RP23-359P19,1			Afmid
	Dynlrb2			Arhgap30
	Gsdmd			Slc16a3
	Samsn1			Aspg
	Unc93b1			Maff
	Tnfsf10			Itih2
	H2-Ob			Fbln7
	Lyn			Tnfaip8
	Slc16a3			Fes
	Tmc8			Slfn3
	Cldn1			Mdfic
	9530053A07Rik			Bin2
	Fcgr2b			Lpcat2
	Nek5			Thbs1
	Arhgap30			Prrg4
	Vav1			Hdc
	Clic1			Gbgt1
	Lepr			1700028P14Rik
	Trem2			E2f2
	Tmem156			Col9a3
	Piezo1			Fbxo24,Pcolce
	Gm4889			Cd151
	Mdfic			Irf5
	Cfap206			Fcgr3
	Xlr3a			Nuak2
	Tsku			Runx1
	Epn3			Tlr4
	Asf1b			Col3a1
	Ssc5d			Apbb1ip
	Tmem212			Aen,Isg20
	Dennd1c			Anxa3
	Csf3r			Gna15
	Ucp2			Lpar5
	Ptafr			Cfap126
	Cenpf			Plau
	Igf2bp2			Lsp1
	Maats1			Pdpn
	Nmi			Rnf31
	Plcb2			Mcm3
	Tmem173			Hexb
	Tifab			Adgrg6
	Sash3			Col9a2
	S1pr3			Cd9
	Nek2			Lgmn
	Gm28729			Mir670hg
	Plau			P4ha3
	AI506816			Tram2
	Myof			Havcr2
	Ncf2			Birc3
	Laptm5			Xdh
	Gm43549			Tmem173
	Ppp1r3b			Mybl1
	H2-T10			Arhgap25
	Dtx3l			Stat2
	Lsp1			Aqp1,Fam188b
	Tmem37			Cd33
	Lst1			Fas
	Trac			Rab32
	Slfn5			Ltbr
	Mir146			Cpq
	Micall2			Gfap
	Tlr13			Dock8
	Hpn			Anxa4
	Tlr7			BC026585
	RP24-160I20,1			Gm20662
	Ikzf1			Ubxn10
	Acp5			Plin2
	S100a11			Crybb1
	Hlx			Lrrk1
	Mlf1			Trim56
	Ptpn18			Casp7
	Gna15			Fgd2
	Hk2			Erap1
	Prune2			Calb2
	Cdsn			2410004P03Rik
	Gm37184			Gm43337
	Pyroxd2			Pon3
	Slc37a2			Pla2g4a
	Ly6a			Coch
	Pon3			Itpripl1
	Fcgr3			Tnfrsf11a
	Chaf1b			S1pr3
	Kcnk6			Ak7
	Prrg4			Tcirg1
	Tpx2			Nfe2l2
	Tcea3			Col4a5
	Kcp			Il13ra1
	Fbxo24,Pcolce			Ehd4
	Cmklr1			Inpp5d
	1810011H11Rik			Alox5ap
	Aqp1,Fam188b			Tgfb1
	Vat1l			Spata18
	Gcnt1			Pros1
	Kifc1			Cnbd2
	Car9			Cyr61
	1700028P14Rik			Itgam
	Tlr4			Hk2
	Gmfg			Shisa5
	Dydc2			Tapbpl
	Ncaph			Srgn
	Cfap70			Itpripl2
	Ddias			Mylk3
	Fam47e			Akna
	Was			Fmod
	1700016K19Rik			Col5a1
	Trim12a			Trip10
	Qprt,Spn			Ptges
	Tbc1d10c			Pik3cg
	Lpcat2			Serpinh1
	Shcbp1			Tgm2
	Zc3hav1			Hmha1
	Ccdc170			Msn
	Tor3a			Ephx1
	Lpo			RP24-160I20,1
	Cfap126			Dnah6
	Sh3bp2			Npc2
	8030442B05Rik			Itgb5
	Inpp5d			Aebp1
	Sema3b			Msx1
	Serpinb1b			Tgfbr2
	Ttll9			Ptgds
	Ccrl2			Mob3b
	Col9a3			Cd53
	Gfap			Rassf4
	BC035044			F11r
	Adgrd1			Anxa2
	Nlrp3			Cdc42bpg
	Hist1h4h			Hmgb2
	Blnk			Aass
	Rab7b			Hist1h1c
	Tapbpl			Efemp1
	E330013P04Rik			Col1a1
	Lect1			Slc38a3
	Cldn3			Tcn2
	Trib3			Tlr3
	Tgm2			Cmtm3
	Fam216b			Ednrb
	Apod			9430041J12Rik
	Ifi27			Mov10
	Ptges			Ighm
	Samhd1			Amz1
	Rbl1			Myo1e
	2410004P03Rik			Syk
	Bin2			Tmem119
	Cox6b2			Tagln2
	Irf5			Jak3
	E2f2			Vamp8
	Mustn1			Rbp1
	1700007K13Rik			Naglu
	Mettl24			Efemp2
	Armc4			Sesn2
	Fzd10			Vcam1
	Kif20b			Siglech
	Fam179a			Dcxr
	Ltbr			B4galt1
	Aspg			Hfe
	Jph2			Tmem86a
	P4ha3			Scpep1
	Dnah6			Pmp22
	Erich2			Ppp1r18
	1700112E06Rik			Col16a1
	Dmrt3			Tmem176b
	Itpripl2			Samhd1
	Thbs1			Hspb8
	Ttk			Antxr1
	Car13			Rps6ka1
	Tgfb1			Rgl2
	Fgd2			Ddr1
	Anxa3			Ptgfrn
	Anxa4			Mafb
	Apol10b			Man2b2
	Stoml3			Plekho2
	Havcr2			Hexa
	Hist1h2bj			Fcrls
	Slc1a5			Vasp
	Il13ra1			Adamtsl4
	Erap1			Col1a2
	Cd9			Cx3cr1
	Spata18			Csf1r
	Tlr6			Rab3il1
	Apbb1ip			Ddr2
	Pstpip1			Cd82
	Ankrd66			Slc6a20a
	Il4ra			Psme1
	Casp7			Sardh
	Fam129a			Ddit4l
	Clec3b			Pde2a
	Tcirg1			Eif2s3y
	Ppp1r36			Idua
	Tep1			Tln1
	Fes			Islr
	Cnbd2			Sat1
	BC026585			Lrrc3
	Lck			Cd63
	Bdkrb2			Ptbp1
	Afmid			Axl
	Zic4			Pml
	Tnfrsf1b			Aldh1a1
	Mfi2			Robo3
	Slc7a15			Dhrs1
	Rassf7			Lamp2
	Cd33			Slc13a3
	Aen,Isg20			Bag3
	Mcm3			Sowahc
	Hexb			Cmpk2
	1110017D15Rik			Agtrap
	Msn			Slco2b1
	Dock8			Arid5a
	Reep4			Nes
	F11r			Plce1
	Rassf4			Htr2c
	Lgmn			Gas6
	Pctp			Lap3
	Adm			Cyth4
	Srgn			Ctsb
	Gm42674			Ptgs1
	Trim56			Selplg
	Mapk15			Akap12
	Fbln7			Vwf
	Sgms2			Rrbp1
	Clec2d			Zic2
	Aim2			Sox9
	Akna			Heatr5a
	Cfap161			Sparc
	Wnt8b			Ly6e
	Phf19			Sall1
	Ccdc108			Plod1
	Ccdc162			Gltp
	Cd53			Anxa5
	BC064078			Akr1b10
	Hacd4			Plxnb2
	Cela1			Cpt1a
	Stat2			Mmp15
	Mob3b			Serpine2
	Rgs22			Vwa5a
	Lrrc9			Cnn3
	Gucy2g			Mmp14
	Vamp8			Slc25a18
	Plin2			Klhdc7a
	Serpinh1			Sipa1
	Arl5c			Hist1h2bc
	Il15			Wls
	Aebp1			Ftl1
	Slc25a45			Gsn
	Espl1			Abhd4
	Tagln2			Slc14a1
	Arhgap25			Abca1
	A630001G21Rik			Sdc2
	Nod1			Creg1
	Pik3cg			Rida
	Anxa2			Necap2
	Tmco4			Cacng5
	Slfn3			Stk40
	Armc3			Trp53inp1
	Tnfrsf11a			Frmd8
	Tor4a			Gpx1
	Lpxn			Smpdl3a
	9430041J12Rik			Stat3
	Prss23os			Timp2
	Itpripl1			Znfx1
	Col22a1			Cfh
	Pla2g4a			Ass1
	Cd151			Hr
	Ephx1			Aldh1l1
	Rab32			Cab39l
	Dtl			Tgfbr1
	Hist1h4i			Elovl5
	Ajuba			Tmem63a
	Tgfbr2			Gns
	Mthfd2			Aqp4
	Lrrc36			Mapkapk2
	Cdkn1c			Plxdc2
	Pros1			Tpp1
	Sdc1			Fat1
	Lrrk1			Pmepa1
	Hspb8			Cryab
	Scpep1			Neat1
	Col4a5			Slc12a4
	Crocc2			Lamp1
	H2-T22			Il6st
	Itgb5			Cd81
	Gpr160			Clic4
	Rrm2			Bcas1
	P2ry2			Scarb2
	Fam167a			Mag
	Itgam			Erbb2ip
	2010001K21Rik			Atf6
	Ehd4			Rnf141
	Pmvk			Gucy1b3
	Msx1			Fzd3
	Nfe2l2			Paqr9
	Rsph1			Cacnb3
	Kif4			Mpp2
	Eif4ebp1			1700086L19Rik
	Ecel1			Acsl5
	Hist1h2ap			Gnai1
	Jak3			Rfx3
	Bace2			Slc27a4
	Hmgb2			Arhgap20
	Pgpep1l			D430019H16Rik
	Ak7			Cacna1b
	Col5a1			Kif3b
	I830077J02Rik			Parp6
	Ptgfrn			Dnajc16
	Plcg2			Arhgap4,Naa10
	Dnaic2			Map6
	Vasp			Gpr161
	Itk			Pnma2
	Stat5a			Plcb1
	Musk			Fam163b
	Cdc42bpg			C77370
	Asap3			Cdkl2
	Gm21857			Nap1l3
	Dbf4			Lzts3
	Gsto2			Slc7a14
	Cpq			Npy2r
	Ccdc81			Lpgat1
	Aldh3b1			Nol4
	Mpp7			Snn
	Gm42500			Rasd2
	Sh3tc1			Alkbh8
	Rnf31			Tex2
	Asb2			Adcy9
	Mylk3			Ube2v2
	K230010J24Rik			Btf3l4
	Npas4			Sidt1
	Pld5			Pdzd4
	Def6			Celsr2
	Xdh			Epdr1
	Hmha1			Sema5a
	Cpxm2			Sacs
	Mov10			Epb41l4b
	Sema3f			Gid4
	Pdpn			Dgki
	Slc16a9			Necab1
	Lpar5			AI504432
	Cchcr1			D430041D05Rik
	Acap1,Kctd11,Tmem95			Dpp8
	Tcn2			Thsd7a
	Susd3			Ak4
	Arhgap18			Atp6v0e2
	Dram1			Ap1s1
	Slc12a7			Faah
	Igf2			Nkain3
	Col6a3			Cfp
	Gem			Lancl1
	Ccdc121			Gpr26
	5031414D18Rik			Rps6ka2
	Lacc1			Sec14l2
	Rgl2			Gbas
	Gm626			Ubl4a
	Gm20662			Tnfaip8l3
	Arhgap11a			Calb1
	Alox5ap			Pter
	Tmem176a			Kcnd3
	Ctnnal1			Neurl1a
	Ptx3			Doc2b
	Atf5			Mcu
	Tekt1			9330102E08Rik,Gm10010
	Nid2			Hsd17b7
	Dcxr			Ptpn3
	Nuak2			Chrna7
	Mcm5			Zfp444
	Npc2			Htr1a
	Pde2a			Rbm34,Tomm20
	Dok1			Cemip
	Spag16			Stmn2
	Adamtsl4			Rgs17
	Shisa5			Iscu
	Ccdc102a			Lrp11
	Hn1l			Cygb
	Fhl3			Akt3
	Galnt15			Cdh9
	Plce1			Tspan17
	Catip			Syngr3
	Shroom3			Plcxd2
	Pmp22			Aqp11
	Tln1			Crlf1
	Csf2rb2			Slc44a5
	Htr2c			Ipcef1
	Rnf135			Dsp
	Fam161a			Lamp5
	Adap2			Slc30a3
	Tfpi			St3gal1
	Amz1			Pdyn
	C1qtnf6,Il2rb			Mecp2
	Mybl1			Ncald
	Stk33			Cpne9
	Fbxo5			Sstr1
	Tmed7			Syt10
	Sesn2			Gm9234
	Tmem119			Gm11668
	Crybb1			Il31ra
	Cysltr1			Jarid2
	Slc12a8			Filip1l
	Plscr1			Lars2
	Fos			Gm26561
	Cmtm3			Gm23935
	Ptger4			Sspn
	Myo1e			Rn18s-rs5
	Iqub			Gm24187
	Pdlim4			Capn11
	Psme2			Rn7sk
	Kif11			Wnt9b
	Rps6ka1
	B4galt1
	Fam83h
	Sfrp1
	Mocos
	Smpdl3b
	Aldh1l2
	Tead3
	Lrrc3
	Pmf1
	Csf1r
	Arid5a
	Vcam1
	Ppp1r18
	Hdc
	Parp4
	Tpcn2
	Pqlc3
	Chst14
	Tram2
	Ddr2
	Acads
	Ugt1a6a,Ugt1a7c,Ugt1a8
	Adgrg6
	Cyp1b1
	Upp1
	Cyp27a1
	Ccdc88b
	Cenpa
	Cd82
	Trip10
	Hfe
	Pik3r6
	Ednrb
	Slc16a12
	AI467606
	Acss3
	Efemp2
	Tlr3
	Spata6
	Ggta1
	Acacb
	Igfbp3
	Cpt2
	Frem1
	Enkur
	Ighm
	Arhgap19
	Pik3r5
	Siglech
	Snx33
	Col16a1
	Slc38a3
	Slc4a2
	Gldn
	Naglu
	Lrig1
	Mlxipl
	Selplg
	Tnfrsf13b
	Vwa5a
	Mafb
	Man2b2
	Rrbp1
	Hexa
	Cish
	Tmem176b
	Fcrls
	Cenpj
	Pml
	Tmem86a
	Hist1h1c
	Cxcr4
	Crispld2
	Dcn
	Man2b1
	Bag3
	Rbp1
	Fhad1
	Tmc6
	Lap3
	Ubxn10
	Slc25a13
	Cdkn2c
	Mir670hg
	Akap12
	Rin3
	0610040J01Rik
	Slco2b1
	Aass
	Nectin2
	Axl
	Cnn3
	Grap
	Esyt1
	Adam17
	Aldh1a1
	Mid1
	A530013C23Rik
	Ier3
	Lamp2
	Col5a3
	Syk
	Anxa5
	Plekhf2
	Bak1
	Mxra8
	Nqo1
	Lmnb1
	Triobp
	Zic1
	Agtrap
	Frmd8
	Rhbdf1
	Ptgs1
	Ddah2
	Gng5
	Psme1
	Dhrs1
	Rai14
	Sardh
	Kcnj2
	Emp1
	Idua
	Rsph4a
	Heatr5a
	Gas6
	Gsn
	Stat3
	Sparc
	Gjb1
	Prcp
	Tm4sf1
	Klhdc7a
	Plod1
	Ctsb
	Rhoj
	Sowahc
	Rcsd1
	Ldlrap1
	Timeless
	Plekho2
	Gm26694
	Plagl1
	Calb2
	Plxnb2
	Cdc42ep1
	Tspan4
	Sipa1
	Zfp367
	Rgs3
	As3mt
	Adssl1
	Antxr1
	Nes
	Cybrd1
	F2r
	Sall1
	Lfng
	Ptbp1
	Lrp5
	Nectin4
	Nfam1
	Cdr2
	Atg4a
	Elovl7
	Tmem63a
	Litaf
	Csrnp1
	S100a6,S100a7a
	Pgm1
	Mmp15
	Gcnt4
	Slc25a18
	Mgst1
	Zbtb7b
	Mr1
	Stk40
	Abca1
	Sgk3
	Neat1
	Uaca
	Znfx1
	Pcolce2
	Smco3
	Lgals1
	Hspg2
	Icosl
	Hpgds
	Cd63
	Aldh1l1
	Fat1
	Adgre5
	Slc22a4
	Efemp1
	Etv6
	Sat1
	Serpine2
	Ltbp1
	Uap1l1
	Slc31a1
	Ly6e
	Rhoc
	Cx3cr1
	Cgnl1
	Rab3il1
	Cryab
	Gltp
	Nfatc1
	Brip1os
	Trib1
	Elk3
	Srebf1
	Snx8
	Ak2
	Gng11
	Gsap
	Trp53inp1
	Ahnak
	Bhlhe41
	Wipf1
	Mtus1
	Ass1
	Col4a1
	Fgd3
	Cldn11
	Gjc2
	Ddit4l
	Layn
	Vwf
	Abhd4
	Myl12a
	Ankrd44
	Lama5
	Akr1b10
	Gbe1
	Gpx1
	Tnc
	Fam46a
	Kcnk13
	Gadd45g
	Dusp16
	Sox9
	Cyth4
	Nfkb1
	Tmem98
	Slc12a4
	Slc29a3
	Emb
	Cd24a
	Mmp14
	Mag
	Tgfbr1
	Rbms1
	Wls
	Slc13a3
	Cmpk2
	Hapln2
	Rasgrp3
	Rida
	Cpne3
	Ftl1
	Asah2
	Zfp521
	Sdc2
	Parvg
	Clic4
	Cmtm6
	Cpne2
	Zfp703
	Cyb561a3
	Cyp4v3,Klkb1
	Plxnb3
	Iqgap1
	Galnt6
	Slc14a1
	Tfeb
	Vsir
	Erbb2ip
	Fmnl3
	Plxdc2
	Tpm4
	Gatm
	Lipa
	Tead1
	Smpdl3a
	Wasf2
	Enpp6
	Pla2g16
	Acadl
	Il6st
	Cab39l
	Dock5
	Gal3st1
	Tulp3
	Edem1
	Fam234a
	Gtse1,Ttc38
	Fam189a2
	Eid3
	Lims1
	Ermn
	Kat2b
	Stab1
	Sdc4
	Tbc1d2b
	Chek2,Ttc28
	Dbi
	Ifngr1
	Cpt1a
	Celsr1
	Slc39a13
	Slc12a2
	Prr5l
	Samd4
	Fabp7
	Myh9
	Sorbs3
	Mapkapk2
	Rgs10
	Cd81
	Lbh
	Pnpla2
	Mcm4
	Btg2
	Tst
	Hadh
	Ostf1
	Lamp1
	Gns
	Zfp423
	Zic2
	Flna
	Ctsa
	Timp2
	Ppard
	Itga6
	H2-T24
	Tmem104
	Bcas1
	Tpp1
	Rela
	Abca4,Arhgap29
	Amotl1
	Tns1
	Robo3
	Phactr2
	Mrps6,Slc5a3
	Megf10
	Hist1h2bc
	Ezr
	Slc39a1
	Mob1a
	Limd1
	Spsb1
	Scarb2
	Cfh
	Elovl5
	Camk2d
	Fcgrt
	Mog
	Efcab2
	Plin3
	Msi1
	Il33
	Phldb1
	Bach1
	Tor1aip1
	Fkbp9
	Tspan14
	Vamp1
	Myrf
	Snrpa1
	Trim26
	Magt1
	Dnm2
	Sox10
	Sema6a
	S100a16
	Slc12a9
	Adamts1
	Cbfb
	Ccnd1
	Ampd3
	Gab1
	Pdlim5
	Cnp
	Mobp
	Mbnl1
	Gpr37
	Rgma
	Pcx
	A730017C20Rik
	Tmem19
	Acot11
	Ttyh2
	Itgb8
	Id3
	Txnip
	Arhgap31
	Pllp
	Plekhb1
	Gatad2a
	Spata13
	Spry2
	Car2
	Pmepa1
	Pttg1ip
	Epb41l2
	Serpina3n
	Cyb5r3
	Arhgef10
	Cotl1
	Fxn,Tjp2
	Marcks
	Sgpl1
	Thada
	Mvd
	Ugt8a
	Aldh4a1,Gm21969,Iffo2
	Srxn1
	Sema4d
	Nab1
	Myo9b
	Szrd1
	Gna12
	Trp53inp2
	Aqp4
	Tle3
	Fa2h
	Tmem88b
	Lrp10
	Gna13
	Wnk1
	Unc5b
	Herpud1
	Atp1b3
	Cln8
	Nudt4
	Ndrg1
	Adgrg1
	Ier5
	Rnf19b
	Slc7a5
	Adipor1
	Hipk2
	Pcyt1a
	Prex1
	Notch1
	Ptgds
	Sppl2a
	Jam2
	Ddah1
	Cntfr
	Tsc22d4
	Hepacam
	Hspa9
	Gjc3
	Arf6
	Odc1
	Hsd17b12
	Pla2g7
	Prdx1
	Sdc3
	Fgfr1
	Ankrd52
	Nkain1
	Gng12
	Pi4k2a
	Tmbim6
	Sept4
	Cadm4
	Basp1
	Sipa1l3
	Faim2
	Phactr1
	Fkbp1a
	Apc
	Hk1
	Rnf157
	Pcsk2
	Grin2b
	Tmem59l
	Galnt16
	Dstn
	Bmpr2
	Sez6
	Rgs7bp
	Snx12
	Map2k4
	Orai2
	Dlg4
	Abl2
	Smap2
	Pcnx
	Astn1
	Plk2
	Mmp17
	Rpl27a
	Sprn
	Zbtb18
	Tef
	Rasgrf2
	Setd7
	Cacna1e
	Actr3b
	Tmx4
	Crmp1
	Celf4
	Myo5b
	Gnb5
	Ube3c
	Tmem65
	Dbn1
	Celf3
	Rims1
	Vstm2a
	Agpat1
	Slitrk3
	Gsk3b
	Dlg3
	Camta1
	Klhl24
	Sh3gl2
	Ogfrl1
	Pde1a
	Synpr
	Clstn2
	Dgkb
	Cplx2
	Dhcr24
	Arfgef3
	Nrip3
	Wbp11
	Stxbp6
	Gng7
	Grm5
	Rogdi
	Jakmip2
	Cpne4
	Mmd2
	Pcdh19
	Sept6
	Tmem181b-ps
	St8sia1
	Sphkap
	Kctd16
	Syt13
	Ubxn2a
	Smpd3
	Usp11
	Pum1
	Sdhb
	Adgrb3
	Atp2b1
	Fads2
	Meg3
	Gad2
	Dscam
	Nos1ap
	Syt16
	Cpne6
	Crym
	Ahi1
	Shisa6
	Arhgap12
	Mapk1
	Diras2
	Pidd1,Slc25a22
	Crk
	Ryr2
	Nsg2
	Setbp1
	Gabra5
	Chn1
	Kdm7a
	Mvp
	6430584L05Rik,Adcyap1r1
	Caln1
	Klf13
	Slc25a23
	Hap1
	Nbea
	Kcnab1
	Sipa1l1
	Amph
	Ube2e2
	Fam126b
	Dock3
	Fam135b
	Dlgap2
	Ppp2r2c
	Sgsm1
	Bhlhe22
	St6galnac5
	Abi2
	Crtc1
	Lrrc8b
	Rtn2
	Snph
	Lix1
	Dgat2
	Ttc7b
	Ubxn2b
	Fam49a
	Creg2
	1700025G04Rik
	Myt1l
	Nupl1
	Ppp2r5e
	Elmod1
	Snx27
	Ppm1e
	Epha6
	Fibcd1
	6430548M08Rik
	Slc39a10
	Wnk3
	Auts2
	Lrrc7
	Ugp2
	Ndst4
	Rasd2
	Snx30
	Ntng2
	Lrrn3
	Ocrl
	Arl15
	Tmem74
	Snca
	Trak1
	Nefl
	Gja1
	1500009C09Rik
	Scamp4
	Slc6a17
	Zfp369
	Stard7
	Plekha1
	Casd1
	Plxna4
	Nedd4l
	Pfkm
	Gabarapl1
	Amer2
	Rph3a
	Rrn3
	2900026A02Rik
	Epb41l1
	Itfg1
	Syn2
	R3hdm1
	Wfs1
	Rapgef1
	Luc7l
	Thra
	Pcyt1b
	Trp53i11
	Atrx
	Sort1
	Rap1gap2
	Klhl22
	Clasp1
	Dip2c
	Mmgt1
	Prkaa2
	Erc2
	Gabrb3
	Hapln1
	D130043K22Rik
	Wwc1
	Ube2n
	Idi1
	Rc3h2
	Gm2115
	1810041L15Rik
	Rasgrp1
	Golga7b
	Slc1a2
	Rtn3
	Zdhhc2
	Gm23935
	Peg13
	Nectin3
	Klf16
	Ccdc149
	Homer2
	Shc1
	Atp2b4
	Tmem170b
	Erbb4
	Kcnip4
	Pygo1
	Ccdc85a
	Luzp1
	Lpl
	Pacsin1
	Scn8a
	Agfg2
	Ncs1
	Porcn
	Sncb
	Aff4
	Gfra2
	Zfp451
	Atp6v1g2
	Rnf141
	Larp1
	Morn4
	Dnal1
	Dnajb5
	Kcnip2
	Srebf2
	Csdc2
	Srrm4
	Cers6
	Arhgef7
	Iqgap2
	Plppr4
	Ahcyl2
	Dpf1
	5330417C22Rik
	Slit3
	Hecw1
	Timm44
	Snx19
	Hcfc2
	Samd8
	Rab40b
	Kcnc2
	Camkk2
	Kcnc1
	Neurl1b
	Reep1
	C1ql2
	Hpcal4
	Pnmal2
	Nap1l1
	Pccb
	Coa5
	Camk1d
	Kcng1
	Kifc2
	Cntnap5c
	Klhl9
	Rab3c
	Ppp1r14c
	Slk
	Fam131b
	Ids
	Lmo3
	Arhgef25
	Lypd1
	Dok6
	Rn18s-rs5
	Ufm1
	Slc16a7
	Alg2
	Cacna1c
	Mtmr12
	St6gal2
	Chrm3
	Vstm2b
	Kcnma1
	Slc36a1
	Icam5
	Cbx6
	Fus
	Phf24
	Ak5
	Cbfa2t3
	Ano3
	Slc8a2
	Nptx1
	Ankrd63
	Cntnap5a
	Pkia
	Slc24a4
	Gria3
	Gfra4
	Syt14
	Tppp
	6330403A02Rik
	Car4
	Atcay
	Inpp5k
	Nxph1
	Rapgefl1
	Lrtm2
	Msmo1
	Arhgap4,Naa10
	Shf
	Ncor1
	Miat
	Zfp9
	Cdk14
	Senp2
	Atf6
	Alcam
	Ckmt1
	Gng2
	Ppp1r12b
	Dda1
	Bcl7a
	Cdc42se2
	Klhl3
	Arel1
	Actr3
	Mmp16
	Dcaf12l1
	Gnaq
	R3hdm4
	Rps6kb1
	Maneal
	Ssx2ip
	Ccbe1
	Jph1
	Nrg3
	Dnajc16
	Vamp2
	Dclk3
	Tuba4a
	Palm
	Slc6a15
	Anxa6
	Unc5c
	Stard4
	Zc2hc1a
	Alkbh8
	Sh3bp5
	Lzts3
	Gm42730
	Fgf11
	Mgat5b
	Slc35e2
	Gm14066
	Wdr47
	Gm34333,Gpr12
	Rasl10b
	Pnma2
	Spopl
	Kif3b
	Srpk2
	Shisa7
	Gnai1
	Diaph1
	Mpp2
	Mtx2
	Chd5
	St8sia3
	Mkl2
	AI504432
	Gria1
	Masp2,Srm
	Sacs
	Acvr2a
	Ppp1cb
	Dgkh
	Slc2a3
	Eno4,Hspa12a
	Zmat4
	Rab3b
	Gabbr2
	Pak3
	Tusc2
	Slc7a14
	Rnf112
	Sertad2
	Nwd2
	Npy2r
	Sowaha
	Rfx3
	Pde11a
	BC030336
	Rps6ka2
	Gabbr1
	Nkain3
	Mdga1
	Gdpd1
	Slc27a4
	Grik3
	Tecpr2
	1700086L19Rik
	Sept5
	Gucy1b3
	Tubb3
	Mpv17l
	Mal2
	Fzd3
	Fam19a1
	Hrk
	Rab6b
	Acsl5
	Stxbp1
	Pgbd5
	Cnksr2
	Plcb1
	Nos1
	Wrb
	Pid1
	Olfm1
	D430041D05Rik
	Fam163a
	Ak4
	Camk2b
	Hdac2
	Arhgap20
	Lpgat1
	Paqr9
	Sema5a
	Clmp
	Camk2a
	Frrs1l
	Thsd7a
	Dgki
	Tnfaip8l3
	Mgll
	Map6
	Snn
	Epdr1
	Ap1g2
	Ube2v2
	Sidt1
	Cox15
	AW047730
	Xkr4
	Fam163b
	Plppr5
	Necab3
	Casp9
	Plppr3
	Nap1l3
	Pabpc1l2b-ps
	Dhx33
	Tmem145
	Gpalpp1
	D430019H16Rik
	Wdr45b
	C77370
	Cacna1b
	Necab1
	Gid4
	Fat4
	Celsr2
	Nol4
	Abhd6
	March1
	Thbs4
	Apaf1
	Epb41l4b
	Gm2824
	Cdkl2
	2900052N01Rik
	Rgcc
	Pdzd4
	Ptn
	Mcu
	Adcy9
	Magee2
	Kcng3
	Nov
	Dpp8
	Ap1s1
	Col19a1
	Glyr1
	Gm20715,Smim17
	Gpr161
	Asb18
	Eef1e1
	Rgs17
	Cemip
	Parp6
	Chrna7
	Atp6v0e2
	Cacnb3
	Decr2
	Susd1
	Kcnd3
	Inhba
	Gm19410
	Crhr1
	Sec14l2
	Faah
	Purb
	Mlip
	Gdf10
	9330102E08Rik,Gm10010
	Syt7
	Lhx6
	Lancl1
	Btf3l4
	Htr1a
	C1ql3
	Doc2b
	Ubl4a
	Cfp
	Calb1
	Brinp1
	1700001L05Rik
	RP23-354L15,1
	St3gal1
	Ddn
	Gpr26
	Pter
	Hes5
	Neurl1a
	Coq9
	Rxfp3
	Ipcef1
	Hsd17b7
	Gbas
	Rbm34,Tomm20
	Iscu
	Egfl6
	Tdo2
	Lrp11
	Pdyn
	Gm15608
	Cygb
	Stmn2
	Gm16267
	Akt3
	Cdh9
	C130036L24Rik
	Snrnp27
	Sstr1
	Aqp11
	Ptpn3
	Dsp
	Dpp6
	Stc1
	Tspan17
	Cdhr1
	Crlf1
	Glra3
	Slc30a3
	Ttc39aos1
	Syngr3
	Gm44718
	A830082K12Rik
	Slc44a5
	Gck
	Mecp2
	Lamp5
	Plcxd2
	Il31ra
	A730060N03Rik
	Ncald
	Gm9234
	Trpc6
	Tspan18
	Gpc3
	Gm12297
	Fermt1
	Ntrk2
	Gm24187
	Gm13502
	Tmem114
	Cpne9
	Syt10
	Prox1os
	RP23-471H21,1
	Wnt9b
	Snd1
